# Supplementary material for: Integrated Metabolome and Transcriptome Analysis Provide Insights into the Effects of Grafting on Fruit Flavor of Cucumber with Different Rootstocks
Source: Int J Mol Sci. 2019 Jul 23;20(14):3592. doi: 10.3390/ijms20143592 (PMC6678626; doi:10.3390/ijms20143592)
Supplement: Supplementary file 1 [file ijms-20-03592-s001.zip]

Archive with 19 entries (16 files):
- supplement data/
- supplement data/Table S5.docx
- __MACOSX/
- __MACOSX/supplement data/
- __MACOSX/supplement data/._Table S5.docx
- supplement data/.DS_Store
- __MACOSX/supplement data/._.DS_Store
- supplement data/Table S1.docx
- __MACOSX/supplement data/._Table S1.docx
- supplement data/Table S4.xlsx
- __MACOSX/supplement data/._Table S4.xlsx
- supplement data/Figure S1.pdf
- __MACOSX/supplement data/._Figure S1.pdf
- supplement data/Figure S2.pdf
- __MACOSX/supplement data/._Figure S2.pdf
- supplement data/Table S3.xlsx
- __MACOSX/supplement data/._Table S3.xlsx
- supplement data/Table S2.xlsx
- __MACOSX/supplement data/._Table S2.xlsx
