# Supplementary material for: Integrated Metabolome and Transcriptome Analysis Provide Insights into the Effects of Grafting on Fruit Flavor of Cucumber with Different Rootstocks
Source: Int J Mol Sci. 2019 Jul 23;20(14):3592. doi: 10.3390/ijms20143592 (PMC6678626; doi:10.3390/ijms20143592)
Supplement: Supplementary file 1 [file ijms-20-03592-s001.zip › supplement data/Table S4.xlsx]

## Sheet: Sheet1
		#ID	gene_name	NG-1_FPKM	NG-1_count	NG-2_FPKM	NG-2_count	NG-3_FPKM	NG-3_count	GNo.45-1_FPKM	GNo.45-1_count	GNo.45-2_FPKM	GNo.45-2_count	GNo.45-3_FPKM	GNo.45-3_count	GNo.96-1_FPKM	GNo.96-1_count	GNo.96-2_FPKM	GNo.96-2_count	GNo.96-3_FPKM	GNo.96-3_count	NG-1_NG-2_NG-3_vs_GNo.45-1_GNo.45-2_GNo.45-3_DESeq_FDR		NG-1_NG-2_NG-3_vs_GNo.45-1_GNo.45-2_GNo.45-3_DESeq_(FDR_0.01_FC_2)_regulated	NG-1_NG-2_NG-3_vs_GNo.96-1_GNo.96-2_GNo.96-3_DESeq_FDR	NG-1_NG-2_NG-3_vs_GNo.96-1_GNo.96-2_GNo.96-3_DESeq_log2FC	NG-1_NG-2_NG-3_vs_GNo.96-1_GNo.96-2_GNo.96-3_DESeq_(FDR_0.01_FC_2)_regulated	GNo.45-1_GNo.45-2_GNo.45-3_vs_GNo.96-1_GNo.96-2_GNo.96-3_DESeq_FDR	GNo.45-1_GNo.45-2_GNo.45-3_vs_GNo.96-1_GNo.96-2_GNo.96-3_DESeq_log2FC	GNo.45-1_GNo.45-2_GNo.45-3_vs_GNo.96-1_GNo.96-2_GNo.96-3_DESeq_(FDR_0.01_FC_2)_regulated	COG_class	COG_class_annotation	GO_annotation	KEGG_annotation	KEGG_pathway_annotation	KOG_class	KOG_class_annotation	Pfam_annotation	Swiss_Prot_annotation	eggNOG_class	eggNOG_class_annotation	NR_annotation
Terpenoid	Total monoterpenoid	Csa7G211090	Csa7G211090	0.732406	36	1.0115	49	0.535574	24	0.549641	27	0.784019	42	0.663019	34	0.922738	46	0.714894	36	0.717101	34	--	--	--	--	--	--	--	--	--	[H]	Coenzyme transport and metabolism	Molecular Function: transferase activity (GO:0016740);;	K13789|4.97889e-145|csv:101204450|K13789 geranylgeranyl diphosphate synthase, type II [EC:2.5.1.1 2.5.1.10 2.5.1.29] | (RefSeq) heterodimeric geranylgeranyl pyrophosphate synthase small subunit, chloroplastic-like	Terpenoid backbone biosynthesis (ko00900)	[H]	Coenzyme transport and metabolism	Polyprenyl synthetase	Heterodimeric geranylgeranyl pyrophosphate synthase small subunit, chloroplastic OS=Arabidopsis thaliana OX=3702 GN=GGR PE=1 SV=2	H	Coenzyme transport and metabolism	PREDICTED: heterodimeric geranylgeranyl pyrophosphate synthase small subunit, chloroplastic-like [Cucumis sativus]
	terpineol	Csa3G039850	Csa3G039850	0.026278	3	0	0	0.058214	5	0.074884	6	0.120507	10	0.150064	12	0.144049	11	0.042815	4	0.080708	6	--	--	--	--	--	--	--	--	--	--	--	Molecular Function: carbon-oxygen lyase activity, acting on phosphates (GO:0016838);;	--	--	--	--	Terpene synthase family, metal binding domain;; Terpene synthase, N-terminal domain	(-)-germacrene D synthase OS=Vitis vinifera OX=29760 GN=VIT_19s0014g04930 PE=1 SV=1	S	Function unknown	PREDICTED: (-)-germacrene D synthase-like [Cucumis sativus]
		Csa2G299330	Csa2G299330	0	0	0	0	0	0	0	0	0	0	0	0	0	0	0	0	0	0	--	--	--	--	--	--	--	--	--	--	--	Biological Process: isoprenoid biosynthetic process (GO:0008299);; Molecular Function: terpene synthase activity (GO:0010333);; Biological Process: terpenoid biosynthetic process (GO:0016114);; Cellular Component: cytoplasmic part (GO:0044444);; Biological Process: response to stimulus (GO:0050896);;	--	--	--	--	Terpene synthase, N-terminal domain;; Terpene synthase family, metal binding domain	(-)-alpha-terpineol synthase OS=Vitis vinifera OX=29760 PE=1 SV=1	O	Posttranslational modification, protein turnover, chaperones	hypothetical protein Csa_2G299330 [Cucumis sativus]
		Csa2G299920	Csa2G299920	0.427064	29	0.422931	28	0.430758	27	0.489177	33	0.935113	69	0.98793	70	0.394772	27	0.458642	32	0.389958	26	--	--	--	--	--	--	--	--	--	--	--	Biological Process: metabolic process (GO:0008152);; Molecular Function: lyase activity (GO:0016829);; Molecular Function: metal ion binding (GO:0046872);;	--	--	--	--	Terpene synthase family, metal binding domain;; Terpene synthase, N-terminal domain	(-)-alpha-terpineol synthase OS=Vitis vinifera OX=29760 PE=1 SV=1	O	Posttranslational modification, protein turnover, chaperones	hypothetical protein Csa_2G299920 [Cucumis sativus]
		Csa2G427840	Csa2G427840	0	0	0	0	0	0	0	0	0	0	0	0	0	0	0	0	0	0	--	--	--	--	--	--	--	--	--	--	--	Molecular Function: carbon-oxygen lyase activity, acting on phosphates (GO:0016838);;	--	--	--	--	Terpene synthase family, metal binding domain;; Terpene synthase, N-terminal domain	(-)-germacrene D synthase OS=Vitis vinifera OX=29760 GN=VIT_19s0014g04930 PE=1 SV=1	S	Function unknown	PREDICTED: (-)-germacrene D synthase-like [Cucumis sativus]
		Csa3G042380	Csa3G042380	0	0	0	0	0	0	0	0	0	0	0	0	0	0	0	0	0	0	--	--	--	--	--	--	--	--	--	--	--	--	--	--	--	--	Terpene synthase family, metal binding domain;; Terpene synthase, N-terminal domain	(-)-germacrene D synthase OS=Vitis vinifera OX=29760 GN=VIT_19s0014g04930 PE=1 SV=1	S	Function unknown	hypothetical protein Csa_3G042380 [Cucumis sativus]
		Csa1G039830	Csa1G039830	0	0	0	0	0	0	0	0	0	0	0	0	0	0	0	0	0	0	--	--	--	--	--	--	--	--	--	[QV]	Secondary metabolites biosynthesis, transport and catabolism;; Defense mechanisms	Molecular Function: iron ion binding (GO:0005506);; Molecular Function: electron carrier activity (GO:0009055);; Cellular Component: chloroplast (GO:0009507);; Molecular Function: oxygen binding (GO:0019825);; Molecular Function: heme binding (GO:0020037);; Molecular Function: flavonoid 3',5'-hydroxylase activity (GO:0033772);; Biological Process: oxidation-reduction process (GO:0055114);;	--	--	[Q]	Secondary metabolites biosynthesis, transport and catabolism	Cytochrome P450	Cytochrome P450 78A5 OS=Arabidopsis thaliana OX=3702 GN=CYP78A5 PE=2 SV=1	Q	Secondary metabolites biosynthesis, transport and catabolism	PREDICTED: cytochrome P450 78A5 [Cucumis sativus]
		Csa3G015360	Csa3G015360	0	0	0	0	0	0	0	0	0	0	0	0	0	0	0	0	0	0	--	--	--	--	--	--	--	--	--	[QV]	Secondary metabolites biosynthesis, transport and catabolism;; Defense mechanisms	Molecular Function: binding (GO:0005488);; Cellular Component: membrane (GO:0016020);; Molecular Function: oxidoreductase activity (GO:0016491);; Molecular Function: metal ion binding (GO:0046872);;	K04123|0|cmo:103490805|K04123 ent-kaurenoic acid hydroxylase [EC:1.14.13.79] | (RefSeq) beta-amyrin 11-oxidase-like	Diterpenoid biosynthesis (ko00904)	[QI]	Secondary metabolites biosynthesis, transport and catabolism;; Lipid transport and metabolism	Cytochrome P450	Beta-amyrin 11-oxidase OS=Glycyrrhiza uralensis OX=74613 GN=CYP88D6 PE=1 SV=1	Q	Secondary metabolites biosynthesis, transport and catabolism	Cytochrome P450 88D6 [Cucumis sativus]
		Csa1G618890	Csa1G618890	0	0	0	0	0	0	0	0	0	0	0	0	0	0	0	0	0	0	--	--	--	--	--	--	--	--	--	--	--	Molecular Function: monooxygenase activity (GO:0004497);; Molecular Function: binding (GO:0005488);; Molecular Function: oxidoreductase activity, acting on paired donors, with incorporation or reduction of molecular oxygen (GO:0016705);;	--	--	[Q]	Secondary metabolites biosynthesis, transport and catabolism	Cytochrome P450	Isoleucine N-monooxygenase 2 OS=Lotus japonicus OX=34305 GN=CYP79D4 PE=1 SV=1	Q	Secondary metabolites biosynthesis, transport and catabolism	Cytochrome P450 [Cucumis sativus]
	Cyclosativene	Csa3G039850	Csa3G039850	0.026278	3	0	0	0.058214	5	0.074884	6	0.120507	10	0.150064	12	0.144049	11	0.042815	4	0.080708	6	--	--	--	--	--	--	--	--	--	--	--	Molecular Function: carbon-oxygen lyase activity, acting on phosphates (GO:0016838);;	--	--	--	--	Terpene synthase family, metal binding domain;; Terpene synthase, N-terminal domain	(-)-germacrene D synthase OS=Vitis vinifera OX=29760 GN=VIT_19s0014g04930 PE=1 SV=1	S	Function unknown	PREDICTED: (-)-germacrene D synthase-like [Cucumis sativus]
		Csa2G299330	Csa2G299330	0	0	0	0	0	0	0	0	0	0	0	0	0	0	0	0	0	0	--	--	--	--	--	--	--	--	--	--	--	Biological Process: isoprenoid biosynthetic process (GO:0008299);; Molecular Function: terpene synthase activity (GO:0010333);; Biological Process: terpenoid biosynthetic process (GO:0016114);; Cellular Component: cytoplasmic part (GO:0044444);; Biological Process: response to stimulus (GO:0050896);;	--	--	--	--	Terpene synthase, N-terminal domain;; Terpene synthase family, metal binding domain	(-)-alpha-terpineol synthase OS=Vitis vinifera OX=29760 PE=1 SV=1	O	Posttranslational modification, protein turnover, chaperones	hypothetical protein Csa_2G299330 [Cucumis sativus]
		Csa2G299920	Csa2G299920	0.427064	29	0.422931	28	0.430758	27	0.489177	33	0.935113	69	0.98793	70	0.394772	27	0.458642	32	0.389958	26	--	--	--	--	--	--	--	--	--	--	--	Biological Process: metabolic process (GO:0008152);; Molecular Function: lyase activity (GO:0016829);; Molecular Function: metal ion binding (GO:0046872);;	--	--	--	--	Terpene synthase family, metal binding domain;; Terpene synthase, N-terminal domain	(-)-alpha-terpineol synthase OS=Vitis vinifera OX=29760 PE=1 SV=1	O	Posttranslational modification, protein turnover, chaperones	hypothetical protein Csa_2G299920 [Cucumis sativus]
		Csa2G427840	Csa2G427840	0	0	0	0	0	0	0	0	0	0	0	0	0	0	0	0	0	0	--	--	--	--	--	--	--	--	--	--	--	Molecular Function: carbon-oxygen lyase activity, acting on phosphates (GO:0016838);;	--	--	--	--	Terpene synthase family, metal binding domain;; Terpene synthase, N-terminal domain	(-)-germacrene D synthase OS=Vitis vinifera OX=29760 GN=VIT_19s0014g04930 PE=1 SV=1	S	Function unknown	PREDICTED: (-)-germacrene D synthase-like [Cucumis sativus]
		Csa3G042380	Csa3G042380	0	0	0	0	0	0	0	0	0	0	0	0	0	0	0	0	0	0	--	--	--	--	--	--	--	--	--	--	--	--	--	--	--	--	Terpene synthase family, metal binding domain;; Terpene synthase, N-terminal domain	(-)-germacrene D synthase OS=Vitis vinifera OX=29760 GN=VIT_19s0014g04930 PE=1 SV=1	S	Function unknown	hypothetical protein Csa_3G042380 [Cucumis sativus]
	Armadendrene	Csa3G040850	Csa3G040850	83.8056	6765	57.8553	4670	68.5884	5062	62.0184	5067	55.8737	4862	54.3617	4583	110.912	9142	108	8924	133.732	10535	0.784071	-0.287409	normal	0.000867559	0.745618	normal	5.22223e-12	1.03337	up	--	--	Molecular Function: carbon-oxygen lyase activity, acting on phosphates (GO:0016838);;	--	--	--	--	Terpene synthase family, metal binding domain;; Terpene synthase, N-terminal domain	(-)-germacrene D synthase OS=Vitis vinifera OX=29760 GN=VIT_19s0014g04930 PE=1 SV=1	S	Function unknown	PREDICTED: (-)-germacrene D synthase-like [Cucumis sativus]
	Linalool	Csa1G068570	Csa1G068570	0	0	0	0	0	0	0	0	0	0	0	0	0	0	0	0	0	0	--	--	--	--	--	--	--	--	--	--	--	Molecular Function: lyase activity (GO:0016829);; Cellular Component: intracellular membrane-bounded organelle (GO:0043231);; Cellular Component: cytoplasmic part (GO:0044444);;	--	--	--	--	Terpene synthase family, metal binding domain;; Terpene synthase, N-terminal domain	(3S,6E)-nerolidol synthase 1 OS=Fragaria ananassa OX=3747 PE=1 SV=1	S	Function unknown	hypothetical protein Csa_1G068570 [Cucumis sativus]
		Csa1G066550	Csa1G066550	0.185243	16	0.171793	14	0.282516	21	0.220391	18	0.203687	18	0.083102	8	0.185571	16	0.118629	10	0.151019	12	--	--	--	--	--	--	--	--	--	--	--	Biological Process: metabolic process (GO:0008152);; Molecular Function: lyase activity (GO:0016829);; Molecular Function: carbon-oxygen lyase activity, acting on phosphates (GO:0016838);; Cellular Component: intracellular membrane-bounded organelle (GO:0043231);; Cellular Component: cytoplasmic part (GO:0044444);; Molecular Function: metal ion binding (GO:0046872);;	K15086|0|csv:101204794|K15086 (3S)-linalool synthase [EC:4.2.3.25] | (RefSeq) (3S,6E)-nerolidol synthase 1-like	Monoterpenoid biosynthesis (ko00902)	--	--	Terpene synthase family, metal binding domain;; Terpene synthase, N-terminal domain	(3S,6E)-nerolidol synthase 1 OS=Fragaria ananassa OX=3747 PE=1 SV=1	S	Function unknown	PREDICTED: (3S,6E)-nerolidol synthase 1-like [Cucumis sativus]
Alcohol/aldehyde	E，Z-2，6-Nonadienal	Csa4G288070	Csa4G288070	1.21237	144	2.23335	260	2.44456	265	2.56891	303	2.62997	341	2.63516	327	2.35184	280	3.25654	396	2.24499	257	0.723089	0.419972	normal	0.885371	0.413796	normal	1	-0.00492057	normal	--	--	Biological Process: cellular amino acid metabolic process (GO:0006520);; Biological Process: fatty acid biosynthetic process (GO:0006633);; Biological Process: cellular aromatic compound metabolic process (GO:0006725);; Biological Process: coenzyme metabolic process (GO:0006732);; Biological Process: sulfur compound metabolic process (GO:0006790);; Biological Process: response to stress (GO:00069…	K00454|2.50946e-126|csv:101214880|K00454 lipoxygenase [EC:1.13.11.12] | (RefSeq) linoleate 13S-lipoxygenase 2-1, chloroplastic	Linoleic acid metabolism (ko00591);; alpha-Linolenic acid metabolism (ko00592)	--	--	Lipoxygenase;; PLAT/LH2 domain	Linoleate 13S-lipoxygenase 2-1, chloroplastic OS=Solanum tuberosum OX=4113 GN=LOX2.1 PE=1 SV=1	S	Function unknown	hypothetical protein Csa_4G288070 [Cucumis sativus]
		Csa6G424000	Csa6G424000	493.202	73073	537.721	78524	540.627	73039	442.167	65502	497.682	80121	469.293	72608	588.694	87504	630.229	95514	538.495	76992	1	-0.150688	normal	0.730864	0.156122	normal	0.352488	0.307657	normal	--	--	Molecular Function: iron ion binding (GO:0005506);; Cellular Component: chloroplast (GO:0009507);; Biological Process: response to wounding (GO:0009611);; Biological Process: jasmonic acid biosynthetic process (GO:0009695);; Biological Process: response to abscisic acid (GO:0009737);; Biological Process: response to jasmonic acid (GO:0009753);; Biological Process: defense response to bacterium, i…	K15718|2.68692e-179|csv:101215030|K15718 linoleate 9S-lipoxygenase [EC:1.13.11.58] | (RefSeq) LOX9; probable linoleate 9S-lipoxygenase 5-like	Linoleic acid metabolism (ko00591)	--	--	Lipoxygenase	Probable linoleate 9S-lipoxygenase 5 OS=Solanum tuberosum OX=4113 GN=LOX1.5 PE=2 SV=1	S	Function unknown	Lipoxygenase [Cucumis sativus]
		Csa7G075590	Csa7G075590	153.733	12879	131.311	10843	136.914	10459	147.001	12316	70.7926	6445	64.8671	5674	129.265	10862	136.895	11731	130.897	10581	0.699615	-0.574717	normal	1	-0.0940238	normal	0.561207	0.481325	normal	[QV]	Secondary metabolites biosynthesis, transport and catabolism;; Defense mechanisms	Molecular Function: monooxygenase activity (GO:0004497);; Molecular Function: iron ion binding (GO:0005506);; Molecular Function: electron carrier activity (GO:0009055);; Molecular Function: oxidoreductase activity, acting on paired donors, with incorporation or reduction of molecular oxygen (GO:0016705);; Molecular Function: lyase activity (GO:0016829);; Molecular Function: heme binding (GO:0020…	K01723|0|csv:101211324|K01723 hydroperoxide dehydratase [EC:4.2.1.92] | (RefSeq) HPL, HPL1; allene oxide synthase, chloroplastic-like	alpha-Linolenic acid metabolism (ko00592)	--	--	Cytochrome P450	Allene oxide synthase 3 OS=Solanum lycopersicum OX=4081 GN=AOS3 PE=1 SV=1	Q	Secondary metabolites biosynthesis, transport and catabolism	allene oxide synthase, chloroplastic-like [Cucumis sativus]
	E-2-hexenal	Csa2G023940	Csa2G023940	58.2131	1312	67.2891	1495	59.8811	1231	52.3063	1179	52.493	1286	63.6817	1498	54.4673	1232	48.4317	1117	60.2529	1310	1	-0.132009	normal	0.930208	-0.190993	normal	0.943634	-0.058121	normal	--	--	Molecular Function: iron ion binding (GO:0005506);; Cellular Component: cytoplasm (GO:0005737);; Biological Process: response to wounding (GO:0009611);; Biological Process: response to abscisic acid (GO:0009737);; Biological Process: response to jasmonic acid (GO:0009753);; Biological Process: defense response to bacterium, incompatible interaction (GO:0009816);; Molecular Function: linoleate 13S…	K15718|5.13396e-77|csv:105434554|K15718 linoleate 9S-lipoxygenase [EC:1.13.11.58] | (RefSeq) LOX2; linoleate 9S-lipoxygenase 6-like	Linoleic acid metabolism (ko00591)	--	--	Lipoxygenase	Probable linoleate 9S-lipoxygenase 5 OS=Solanum tuberosum OX=4113 GN=LOX1.5 PE=2 SV=1	S	Function unknown	Lipoxygenase [Cucumis sativus]
		Csa2G024440	Csa2G024440	40.9368	4380	66.7667	7045	51.7451	4999	42.8945	4438	48.4052	5619	53.253	5739	50.6806	5317	43.8513	4991	43.2949	4711	1	-0.163052	normal	1	-0.180297	normal	0.984691	-0.0160334	normal	--	--	Molecular Function: iron ion binding (GO:0005506);; Biological Process: response to wounding (GO:0009611);; Biological Process: response to abscisic acid (GO:0009737);; Biological Process: response to jasmonic acid (GO:0009753);; Biological Process: defense response to bacterium, incompatible interaction (GO:0009816);; Molecular Function: linoleate 13S-lipoxygenase activity (GO:0016165);; Molecul…	K15718|5.49622e-35|csv:105434554|K15718 linoleate 9S-lipoxygenase [EC:1.13.11.58] | (RefSeq) LOX2; linoleate 9S-lipoxygenase 6-like	Linoleic acid metabolism (ko00591)	--	--	Lipoxygenase	Linoleate 9S-lipoxygenase A OS=Solanum lycopersicum OX=4081 GN=LOX1.1 PE=2 SV=1	S	Function unknown	hypothetical protein Csa_2G024440 [Cucumis sativus]
		Csa7G041960	Csa7G041960	1.23805	81	1.48056	95	1.06062	63	1.73047	112	1.15809	82	1.6965	115	1.71989	112	1.8317	122	1.02985	65	1	0.277299	normal	1	0.272553	normal	1	-0.00336308	normal	[QV]	Secondary metabolites biosynthesis, transport and catabolism;; Defense mechanisms	Molecular Function: monooxygenase activity (GO:0004497);; Molecular Function: iron ion binding (GO:0005506);; Molecular Function: electron carrier activity (GO:0009055);; Molecular Function: oxidoreductase activity, acting on paired donors, with incorporation or reduction of molecular oxygen (GO:0016705);; Molecular Function: lyase activity (GO:0016829);; Molecular Function: heme binding (GO:0020…	K10528|0|csv:101223126|K10528 hydroperoxide lyase [EC:4.1.2.-] | (RefSeq) linolenate hydroperoxide lyase, chloroplastic	alpha-Linolenic acid metabolism (ko00592)	--	--	Cytochrome P450	Fatty acid hydroperoxide lyase, chloroplastic OS=Solanum lycopersicum OX=4081 GN=HPL PE=1 SV=1	Q	Secondary metabolites biosynthesis, transport and catabolism	13-hydroperoxide lyase [Cucumis sativus]
Benzenoid	Benzeneacetaldehyde	Csa3G611340	Csa3G611340	14.3436	1620	13.004	1483	12.8798	1350	13.2608	1563	13.3041	1681	13.8831	1694	12.7324	1514	12.9648	1583	13.1687	1383	1	0.0450736	normal	1	-0.0423389	normal	0.893079	-0.0866531	normal	[E]	Amino acid transport and metabolism	Molecular Function: aromatic-L-amino-acid decarboxylase activity (GO:0004058);; Molecular Function: tyrosine decarboxylase activity (GO:0004837);; Cellular Component: cytoplasm (GO:0005737);; Biological Process: L-phenylalanine catabolic process (GO:0006559);; Biological Process: response to wounding (GO:0009611);; Molecular Function: pyridoxal phosphate binding (GO:0030170);; Molecular Function:…	K01592|0|csv:101205061|K01592 tyrosine decarboxylase [EC:4.1.1.25] | (RefSeq) tyrosine decarboxylase 1	Tyrosine metabolism (ko00350);; Isoquinoline alkaloid biosynthesis (ko00950)	[E]	Amino acid transport and metabolism	Pyridoxal-dependent decarboxylase conserved domain	Tyrosine decarboxylase 1 OS=Arabidopsis thaliana OX=3702 GN=ELI5 PE=2 SV=1	E	Amino acid transport and metabolism	hypothetical protein Csa_3G611340 [Cucumis sativus]
		Csa5G318390	Csa5G318390	0.399058	37	0.901115	81	0.300754	25	0.47504	43	0.550699	54	0.455265	43	0.518593	47	0.377525	35	0.457901	40	1	-0.118322	normal	--	--	--	0.964543	-0.141892	normal	[IQ]	Lipid transport and metabolism;; Secondary metabolites biosynthesis, transport and catabolism	Molecular Function: acetate-CoA ligase activity (GO:0003987);; Cellular Component: peroxisome (GO:0005777);; Biological Process: metabolic process (GO:0008152);; Molecular Function: o-succinylbenzoate-CoA ligase activity (GO:0008756);;	--	--	[I]	Lipid transport and metabolism	AMP-binding enzyme;; AMP-binding enzyme C-terminal domain	Probable acyl-activating enzyme 5, peroxisomal OS=Arabidopsis thaliana OX=3702 GN=AAE5 PE=1 SV=1	IQ	Lipid transport and metabolism;; Secondary metabolites biosynthesis, transport and catabolism	PREDICTED: probable acyl-activating enzyme 5, peroxisomal [Cucumis sativus]
		Csa6G319770	Csa6G319770	50.9657	6146	53.1386	6499	51.7932	5803	48.2551	5885	49.6947	6544	51.0676	6503	55.9672	6954	57.2954	7155	59.6329	6790	1	-0.0687876	normal	0.984778	0.128099	normal	0.451603	0.19771	normal	[I]	Lipid transport and metabolism	Molecular Function: nucleotide binding (GO:0000166);; Molecular Function: 3-hydroxyacyl-CoA dehydrogenase activity (GO:0003857);; Molecular Function: dodecenoyl-CoA delta-isomerase activity (GO:0004165);; Molecular Function: enoyl-CoA hydratase activity (GO:0004300);; Cellular Component: cell wall (GO:0005618);; Cellular Component: nucleolus (GO:0005730);; Cellular Component: peroxisome (GO:00057…	K10527|0|csv:101218899|K10527 enoyl-CoA hydratase/3-hydroxyacyl-CoA dehydrogenase [EC:4.2.1.17 1.1.1.35 1.1.1.211] | (RefSeq) glyoxysomal fatty acid beta-oxidation multifunctional protein MFP-a	Fatty acid degradation (ko00071);; alpha-Linolenic acid metabolism (ko00592);; Fatty acid metabolism (ko01212)	[I]	Lipid transport and metabolism	3-hydroxyacyl-CoA dehydrogenase, NAD binding domain;; Enoyl-CoA hydratase/isomerase;; 3-hydroxyacyl-CoA dehydrogenase, C-terminal domain;; Enoyl-CoA hydratase/isomerase	Glyoxysomal fatty acid beta-oxidation multifunctional protein MFP-a OS=Cucumis sativus OX=3659 PE=1 SV=1	I	Lipid transport and metabolism	PREDICTED: glyoxysomal fatty acid beta-oxidation multifunctional protein MFP-a [Cucumis sativus]
carotenoid derivative	贝塔-lonone epoxide	Csa3G133140	Csa3G133140	23.515	1836	22.5142	1733	23.942	1704	21.3127	1664	23.8931	2027	24.6633	2010	25.2691	1979	24.4313	1951	27.9183	2103	1	0.00372029	normal	0.995803	0.142538	normal	0.751762	0.139452	normal	[I]	Lipid transport and metabolism	Molecular Function: acetyl-CoA C-acyltransferase activity (GO:0003988);; Cellular Component: nucleolus (GO:0005730);; Cellular Component: mitochondrion (GO:0005739);; Cellular Component: vacuolar membrane (GO:0005774);; Cellular Component: peroxisome (GO:0005777);; Cellular Component: cytosol (GO:0005829);; Cellular Component: plasma membrane (GO:0005886);; Biological Process: fatty acid beta-oxi…	K07513|0|csv:101217710|K07513 acetyl-CoA acyltransferase 1 [EC:2.3.1.16] | (RefSeq) 3-ketoacyl-CoA thiolase 2, peroxisomal-like	Fatty acid degradation (ko00071);; Valine, leucine and isoleucine degradation (ko00280);; alpha-Linolenic acid metabolism (ko00592);; Biosynthesis of unsaturated fatty acids (ko01040);; Fatty acid metabolism (ko01212);; Peroxisome (ko04146)	[I]	Lipid transport and metabolism	Thiolase, N-terminal domain;; Thiolase, C-terminal domain	3-ketoacyl-CoA thiolase 2, peroxisomal OS=Arabidopsis thaliana OX=3702 GN=PED1 PE=1 SV=2	I	Lipid transport and metabolism	3-ketoacyl-CoA thiolase 2, peroxisomal-like [Cucumis sativus]
		Csa1G435760	Csa1G435760	2.1301	194	2.26341	203	2.19677	183	1.43928	131	1.786	177	2.50891	239	4.42048	404	2.91555	272	2.17507	191	1	-0.194596	normal	0.81195	0.522939	normal	0.439691	0.718263	normal	[Q]	Secondary metabolites biosynthesis, transport and catabolism	Molecular Function: oxidoreductase activity, acting on single donors with incorporation of molecular oxygen, incorporation of two atoms of oxygen (GO:0016702);;	K09840|0|csv:101204647|K09840 9-cis-epoxycarotenoid dioxygenase [EC:1.13.11.51] | (RefSeq) probable 9-cis-epoxycarotenoid dioxygenase NCED5, chloroplastic	Carotenoid biosynthesis (ko00906)	[Q]	Secondary metabolites biosynthesis, transport and catabolism	Retinal pigment epithelial membrane protein	Probable 9-cis-epoxycarotenoid dioxygenase NCED5, chloroplastic OS=Arabidopsis thaliana OX=3702 GN=NCED5 PE=1 SV=1	Q	Secondary metabolites biosynthesis, transport and catabolism	PREDICTED: probable 9-cis-epoxycarotenoid dioxygenase NCED5, chloroplastic [Cucumis sativus]
	SSUI	Csa7G211090	Csa7G211090	0.732406	36	1.0115	49	0.535574	24	0.549641	27	0.784019	42	0.663019	34	0.922738	46	0.714894	36	0.717101	34	--	--	--	--	--	--	--	--	--	[H]	Coenzyme transport and metabolism	Molecular Function: transferase activity (GO:0016740);;	K13789|4.97889e-145|csv:101204450|K13789 geranylgeranyl diphosphate synthase, type II [EC:2.5.1.1 2.5.1.10 2.5.1.29] | (RefSeq) heterodimeric geranylgeranyl pyrophosphate synthase small subunit, chloroplastic-like	Terpenoid backbone biosynthesis (ko00900)	[H]	Coenzyme transport and metabolism	Polyprenyl synthetase	Heterodimeric geranylgeranyl pyrophosphate synthase small subunit, chloroplastic OS=Arabidopsis thaliana OX=3702 GN=GGR PE=1 SV=2	H	Coenzyme transport and metabolism	PREDICTED: heterodimeric geranylgeranyl pyrophosphate synthase small subunit, chloroplastic-like [Cucumis sativus]
	SSUII	Csa7G017680	Csa7G017680	73.3943	5371	72.1441	5205	75.2366	5021	79.6993	5834	78.4504	6239	77.6632	5934	71.4735	5248	83.5805	6257	84.4581	5964	1	0.100887	normal	1	0.111459	normal	0.99208	0.0113525	normal	[H]	Coenzyme transport and metabolism	Molecular Function: farnesyltranstransferase activity (GO:0004311);; Molecular Function: ubiquitin-protein transferase activity (GO:0004842);; Biological Process: protein glycosylation (GO:0006486);; Biological Process: ubiquitin-dependent protein catabolic process (GO:0006511);; Biological Process: isoprenoid biosynthetic process (GO:0008299);; Cellular Component: chloroplast (GO:0009507);; Biol…	K13789|0|csv:101213533|K13789 geranylgeranyl diphosphate synthase, type II [EC:2.5.1.1 2.5.1.10 2.5.1.29] | (RefSeq) heterodimeric geranylgeranyl pyrophosphate synthase small subunit, chloroplastic-like	Terpenoid backbone biosynthesis (ko00900)	[H]	Coenzyme transport and metabolism	Polyprenyl synthetase	Heterodimeric geranylgeranyl pyrophosphate synthase small subunit, chloroplastic OS=Arabidopsis thaliana OX=3702 GN=GGR PE=1 SV=2	H	Coenzyme transport and metabolism	PREDICTED: heterodimeric geranylgeranyl pyrophosphate synthase small subunit, chloroplastic-like [Cucumis sativus]
friut	TPS15	Csa3G040850	Csa3G040850	83.8056	6765	57.8553	4670	68.5884	5062	62.0184	5067	55.8737	4862	54.3617	4583	110.912	9142	108	8924	133.732	10535	0.784071	-0.287409	normal	0.000867559	0.745618	normal	5.22223e-12	1.03337	up	--	--	Molecular Function: carbon-oxygen lyase activity, acting on phosphates (GO:0016838);;	--	--	--	--	Terpene synthase family, metal binding domain;; Terpene synthase, N-terminal domain	(-)-germacrene D synthase OS=Vitis vinifera OX=29760 GN=VIT_19s0014g04930 PE=1 SV=1	S	Function unknown	PREDICTED: (-)-germacrene D synthase-like [Cucumis sativus]
flower	TPS01	Csa1G066550	Csa1G066550	0.185243	16	0.171793	14	0.282516	21	0.220391	18	0.203687	18	0.083102	8	0.185571	16	0.118629	10	0.151019	12	--	--	--	--	--	--	--	--	--	--	--	Biological Process: metabolic process (GO:0008152);; Molecular Function: lyase activity (GO:0016829);; Molecular Function: carbon-oxygen lyase activity, acting on phosphates (GO:0016838);; Cellular Component: intracellular membrane-bounded organelle (GO:0043231);; Cellular Component: cytoplasmic part (GO:0044444);; Molecular Function: metal ion binding (GO:0046872);;	K15086|0|csv:101204794|K15086 (3S)-linalool synthase [EC:4.2.3.25] | (RefSeq) (3S,6E)-nerolidol synthase 1-like	Monoterpenoid biosynthesis (ko00902)	--	--	Terpene synthase family, metal binding domain;; Terpene synthase, N-terminal domain	(3S,6E)-nerolidol synthase 1 OS=Fragaria ananassa OX=3747 PE=1 SV=1	S	Function unknown	PREDICTED: (3S,6E)-nerolidol synthase 1-like [Cucumis sativus]
flower	TPS03	Csa1G068570	Csa1G068570	0	0	0	0	0	0	0	0	0	0	0	0	0	0	0	0	0	0	--	--	--	--	--	--	--	--	--	--	--	Molecular Function: lyase activity (GO:0016829);; Cellular Component: intracellular membrane-bounded organelle (GO:0043231);; Cellular Component: cytoplasmic part (GO:0044444);;	--	--	--	--	Terpene synthase family, metal binding domain;; Terpene synthase, N-terminal domain	(3S,6E)-nerolidol synthase 1 OS=Fragaria ananassa OX=3747 PE=1 SV=1	S	Function unknown	hypothetical protein Csa_1G068570 [Cucumis sativus]
	TPS07	Csa2G299330	Csa2G299330	0	0	0	0	0	0	0	0	0	0	0	0	0	0	0	0	0	0	--	--	--	--	--	--	--	--	--	--	--	Biological Process: isoprenoid biosynthetic process (GO:0008299);; Molecular Function: terpene synthase activity (GO:0010333);; Biological Process: terpenoid biosynthetic process (GO:0016114);; Cellular Component: cytoplasmic part (GO:0044444);; Biological Process: response to stimulus (GO:0050896);;	--	--	--	--	Terpene synthase, N-terminal domain;; Terpene synthase family, metal binding domain	(-)-alpha-terpineol synthase OS=Vitis vinifera OX=29760 PE=1 SV=1	O	Posttranslational modification, protein turnover, chaperones	hypothetical protein Csa_2G299330 [Cucumis sativus]
	TPS11	Csa2G299920	Csa2G299920	0.427064	29	0.422931	28	0.430758	27	0.489177	33	0.935113	69	0.98793	70	0.394772	27	0.458642	32	0.389958	26	--	--	--	--	--	--	--	--	--	--	--	Biological Process: metabolic process (GO:0008152);; Molecular Function: lyase activity (GO:0016829);; Molecular Function: metal ion binding (GO:0046872);;	--	--	--	--	Terpene synthase family, metal binding domain;; Terpene synthase, N-terminal domain	(-)-alpha-terpineol synthase OS=Vitis vinifera OX=29760 PE=1 SV=1	O	Posttranslational modification, protein turnover, chaperones	hypothetical protein Csa_2G299920 [Cucumis sativus]
	TPS12	Csa2G427840	Csa2G427840	0	0	0	0	0	0	0	0	0	0	0	0	0	0	0	0	0	0	--	--	--	--	--	--	--	--	--	--	--	Molecular Function: carbon-oxygen lyase activity, acting on phosphates (GO:0016838);;	--	--	--	--	Terpene synthase family, metal binding domain;; Terpene synthase, N-terminal domain	(-)-germacrene D synthase OS=Vitis vinifera OX=29760 GN=VIT_19s0014g04930 PE=1 SV=1	S	Function unknown	PREDICTED: (-)-germacrene D synthase-like [Cucumis sativus]
	TPS14	Csa3G039850	Csa3G039850	0.026278	3	0	0	0.058214	5	0.074884	6	0.120507	10	0.150064	12	0.144049	11	0.042815	4	0.080708	6	--	--	--	--	--	--	--	--	--	--	--	Molecular Function: carbon-oxygen lyase activity, acting on phosphates (GO:0016838);;	--	--	--	--	Terpene synthase family, metal binding domain;; Terpene synthase, N-terminal domain	(-)-germacrene D synthase OS=Vitis vinifera OX=29760 GN=VIT_19s0014g04930 PE=1 SV=1	S	Function unknown	PREDICTED: (-)-germacrene D synthase-like [Cucumis sativus]
	TPS18	Csa3G042380	Csa3G042380	0	0	0	0	0	0	0	0	0	0	0	0	0	0	0	0	0	0	--	--	--	--	--	--	--	--	--	--	--	--	--	--	--	--	Terpene synthase family, metal binding domain;; Terpene synthase, N-terminal domain	(-)-germacrene D synthase OS=Vitis vinifera OX=29760 GN=VIT_19s0014g04930 PE=1 SV=1	S	Function unknown	hypothetical protein Csa_3G042380 [Cucumis sativus]
