# Supplementary material for: Integrated Metabolome and Transcriptome Analysis Provide Insights into the Effects of Grafting on Fruit Flavor of Cucumber with Different Rootstocks
Source: Int J Mol Sci. 2019 Jul 23;20(14):3592. doi: 10.3390/ijms20143592 (PMC6678626; doi:10.3390/ijms20143592)
Supplement: Supplementary file 1 [file ijms-20-03592-s001.zip › supplement data/Table S3.xlsx]

## Sheet: candidate transcription factors
#ID	Family	Type
Csa1G000050	LFY	TF
Csa1G000550	AP2/ERF-ERF	TF
Csa1G000580	B3-ARF	TF
Csa1G000700	bHLH	TF
Csa1G000770	NAC	TF
Csa1G001450	SBP	TF
Csa1G002120	Trihelix	TF
Csa1G002750	C2H2	TF
Csa1G002770	GNAT	TR
Csa1G002800	GRAS	TF
Csa1G004120	MYB-related	TF
Csa1G004170	LOB	TF
Csa1G004270	Jumonji	TR
Csa1G004870	HB-KNOX	TF
Csa1G004900	MYB	TF
Csa1G005620	IWS1	TR
Csa1G005660	LIM	TF
Csa1G006290	E2F-DP	TF
Csa1G006300	Others	TR
Csa1G007850	MYB-related	TF
Csa1G007910	bHLH	TF
Csa1G008430	MYB	TF
Csa1G008440	DDT	TR
Csa1G009580	WRKY	TF
Csa1G009680	TCP	TF
Csa1G009700	MYB	TF
Csa1G009710	zf-HD	TF
Csa1G009740	RWP-RK	TF
Csa1G009790	C2C2-Dof	TF
Csa1G009870	NAC	TF
Csa1G011540	bHLH	TF
Csa1G011550	SNF2	TR
Csa1G012120	C2H2	TF
Csa1G013230	C2H2	TF
Csa1G014310	TCP	TF
Csa1G015080	bHLH	TF
Csa1G015610	C2C2-Dof	TF
Csa1G015680	SBP	TF
Csa1G015800	NF-YB	TF
Csa1G020890	TCP	TF
Csa1G021940	MYB	TF
Csa1G023050	C2C2-CO-like	TF
Csa1G023060	LOB	TF
Csa1G023580	NAC	TF
Csa1G024150	bHLH	TF
Csa1G024160	MYB-related	TF
Csa1G025040	HB-WOX	TF
Csa1G025920	TCP	TF
Csa1G025960	WRKY	TF
Csa1G027500	B3	TF
Csa1G029570	MYB	TF
Csa1G029620	C2H2	TF
Csa1G030630	GNAT	TR
Csa1G031750	HB-HD-ZIP	TF
Csa1G032410	NAC	TF
Csa1G032440	MYB-related	TF
Csa1G032450	TAZ	TR
Csa1G032990	bHLH	TF
Csa1G033030	TCP	TF
Csa1G033200	MYB-related	TF
Csa1G033250	C2C2-Dof	TF
Csa1G038340	NAC	TF
Csa1G038380	Pseudo ARR-B	TR
Csa1G039000	bHLH	TF
Csa1G039050	C2H2	TF
Csa1G039270	TCP	TF
Csa1G039890	SBP	TF
Csa1G039960	C2C2-Dof	TF
Csa1G039980	bHLH	TF
Csa1G039990	PHD	TR
Csa1G040010	bZIP	TF
Csa1G042180	TCP	TF
Csa1G042290	AP2/ERF-ERF	TF
Csa1G042340	bHLH	TF
Csa1G042350	MYB-related	TF
Csa1G042780	HB-WOX	TF
Csa1G042920	Tify	TF
Csa1G042960	NF-X1	TF
Csa1G043000	GARP-G2-like	TF
Csa1G043020	C2H2	TF
Csa1G043040	zf-HD	TF
Csa1G045430	bHLH	TF
Csa1G045480	WRKY	TF
Csa1G045550	HB-HD-ZIP	TF
Csa1G045730	MYB-related	TF
Csa1G045820	E2F-DP	TF
Csa1G046080	C2C2-Dof	TF
Csa1G046820	MYB	TF
Csa1G049460	TAZ	TR
Csa1G050050	C2H2	TF
Csa1G050060	C3H	TF
Csa1G050130	B3	TF
Csa1G051590	SBP	TF
Csa1G051740	bHLH	TF
Csa1G051760	bHLH	TF
Csa1G051910	SET	TR
Csa1G056980	PLATZ	TF
Csa1G057030	FAR1	TF
Csa1G064670	HB-HD-ZIP	TF
Csa1G065960	bHLH	TF
Csa1G071810	Others	TR
Csa1G071840	MYB-related	TF
Csa1G073060	NAC	TF
Csa1G073830	C2C2-LSD	TF
Csa1G074400	bHLH	TF
Csa1G074960	C2C2-Dof	TF
Csa1G074970	C2C2-Dof	TF
Csa1G074980	SBP	TF
Csa1G075030	AP2/ERF-ERF	TF
Csa1G075060	AP2/ERF-ERF	TF
Csa1G076100	NAC	TF
Csa1G077150	TCP	TF
Csa1G085390	C2H2	TF
Csa1G088440	LOB	TF
Csa1G088450	LOB	TF
Csa1G089510	C2C2-Dof	TF
Csa1G109320	MYB	TF
Csa1G109350	C2H2	TF
Csa1G118880	MYB-related	TF
Csa1G118890	HB-BELL	TF
Csa1G123490	SNF2	TR
Csa1G132120	C2H2	TF
Csa1G136780	PLATZ	TF
Csa1G145940	SNF2	TR
Csa1G160590	C2H2	TF
Csa1G162100	bZIP	TF
Csa1G165230	NAC	TF
Csa1G168870	NAC	TF
Csa1G168910	OFP	TF
Csa1G173200	MYB-related	TF
Csa1G181390	Trihelix	TF
Csa1G181400	MADS-M-type	TF
Csa1G191680	MADS-M-type	TF
Csa1G207820	AUX/IAA	TR
Csa1G224380	NAC	TF
Csa1G231530	AUX/IAA	TR
Csa1G240590	HSF	TF
Csa1G246610	OFP	TF
Csa1G256210	WRKY	TF
Csa1G267770	GARP-ARR-B	TF
Csa1G269350	bHLH	TF
Csa1G269870	AP2/ERF-RAV	TF
Csa1G275920	AP2/ERF-AP2	TF
Csa1G275930	SET	TR
Csa1G340430	AP2/ERF-ERF	TF
Csa1G361460	bHLH	TF
Csa1G364460	AP2/ERF-ERF	TF
Csa1G397130	AUX/IAA	TR
Csa1G403660	LUG	TR
Csa1G408200	GARP-G2-like	TF
Csa1G408720	GRAS	TF
Csa1G420310	C2C2-CO-like	TF
Csa1G420320	C2C2-CO-like	TF
Csa1G420880	MYB-related	TF
Csa1G423030	GARP-ARR-B	TF
Csa1G423050	GARP-ARR-B	TF
Csa1G423190	AP2/ERF-AP2	TF
Csa1G424880	HB-PHD	TF
Csa1G425890	PHD	TR
Csa1G425940	bHLH	TF
Csa1G426980	WRKY	TF
Csa1G433050	HB-HD-ZIP	TF
Csa1G435720	Tify	TF
Csa1G435790	Others	TR
Csa1G467100	MADS-MIKC	TF
Csa1G467200	BES1	TF
Csa1G467710	HSF	TF
Csa1G469740	WRKY	TF
Csa1G472480	Trihelix	TF
Csa1G472980	Trihelix	TF
Csa1G475990	C2C2-Dof	TF
Csa1G477540	bHLH	TF
Csa1G481720	C2H2	TF
Csa1G482740	MYB-related	TF
Csa1G488750	MYB-related	TF
Csa1G497300	Others	TR
Csa1G505930	HB-WOX	TF
Csa1G505950	C2C2-Dof	TF
Csa1G523610	GRAS	TF
Csa1G524660	GARP-G2-like	TF
Csa1G524710	C2H2	TF
Csa1G529120	MYB	TF
Csa1G532380	mTERF	TR
Csa1G533380	GNAT	TR
Csa1G533540	Others	TR
Csa1G535790	mTERF	TR
Csa1G536820	B3-ARF	TF
Csa1G538230	HB-HD-ZIP	TF
Csa1G538270	C3H	TF
Csa1G542440	mTERF	TR
Csa1G542450	bHLH	TF
Csa1G547510	WRKY	TF
Csa1G554580	Jumonji	TR
Csa1G560650	C3H	TF
Csa1G560740	MADS-M-type	TF
Csa1G561370	MYB-related	TF
Csa1G568570	PHD	TR
Csa1G569090	C2C2-GATA	TF
Csa1G569480	C2H2	TF
Csa1G569510	NF-YB	TF
Csa1G569530	NF-YB	TF
Csa1G570150	NF-YC	TF
Csa1G570740	bHLH	TF
Csa1G572390	NAC	TF
Csa1G573650	bZIP	TF
Csa1G573680	bHLH	TF
Csa1G574230	GNAT	TR
Csa1G574830	GeBP	TF
Csa1G575100	NAC	TF
Csa1G575180	MYB	TF
Csa1G586820	HRT	TF
Csa1G586860	MYB-related	TF
Csa1G587970	C2C2-GATA	TF
Csa1G588540	C3H	TF
Csa1G589140	bHLH	TF
Csa1G595880	GRF	TF
Csa1G596450	GNAT	TR
Csa1G597690	Tify	TF
Csa1G597730	AP2/ERF-ERF	TF
Csa1G600830	bZIP	TF
Csa1G600950	FAR1	TF
Csa1G601520	EIL	TF
Csa1G605650	C3H	TF
Csa1G605670	AP2/ERF-RAV	TF
Csa1G612900	EIL	TF
Csa1G612920	Jumonji	TR
Csa1G612950	bHLH	TF
Csa1G613580	NF-YA	TF
Csa1G616310	DDT	TR
Csa1G616330	GRAS	TF
Csa1G628000	SRS	TF
Csa1G629180	HSF	TF
Csa1G652300	NAC	TF
Csa1G657480	WRKY	TF
Csa1G659020	C3H	TF
Csa1G666970	GARP-G2-like	TF
Csa1G682630	MYB	TF
Csa1G690240	AUX/IAA	TR
Csa1G690370	Trihelix	TF
Csa1G696440	CPP	TF
Csa1G701230	PHD	TR
Csa1G713680	LOB	TF
Csa2G000030	B3-ARF	TF
Csa2G000170	GRF	TF
Csa2G000390	HSF	TF
Csa2G000420	bHLH	TF
Csa2G000690	NAC	TF
Csa2G003600	CPP	TF
Csa2G004680	OFP	TF
Csa2G004690	HSF	TF
Csa2G004720	MBF1	TR
Csa2G005920	GARP-G2-like	TF
Csa2G006070	C3H	TF
Csa2G006270	AP2/ERF-ERF	TF
Csa2G006820	C2C2-YABBY	TF
Csa2G007440	MYB-related	TF
Csa2G008740	Others	TR
Csa2G009380	DBP	TF
Csa2G009420	PLATZ	TF
Csa2G009480	bHLH	TF
Csa2G010920	AUX/IAA	TR
Csa2G011420	AUX/IAA	TR
Csa2G011450	bZIP	TF
Csa2G012130	GeBP	TF
Csa2G021550	bHLH	TF
Csa2G030020	MYB-related	TF
Csa2G030050	Jumonji	TR
Csa2G033890	C2H2	TF
Csa2G034540	Others	TR
Csa2G034560	HB-KNOX	TF
Csa2G035330	bHLH	TF
Csa2G035350	MYB-related	TF
Csa2G049890	MYB-related	TF
Csa2G057080	C2C2-CO-like	TF
Csa2G058670	SET	TR
Csa2G059200	AUX/IAA	TR
Csa2G061540	Others	TR
Csa2G068680	B3-ARF	TF
Csa2G070880	Others	TR
Csa2G070920	LOB	TF
Csa2G074790	Jumonji	TR
Csa2G075970	SET	TR
Csa2G080170	bHLH	TF
Csa2G092800	AP2/ERF-AP2	TF
Csa2G100550	MYB	TF
Csa2G100560	GARP-G2-like	TF
Csa2G108620	NAC	TF
Csa2G110250	SET	TR
Csa2G120400	bHLH	TF
Csa2G138760	ARID	TR
Csa2G138780	AP2/ERF-ERF	TF
Csa2G149450	SET	TR
Csa2G162660	C2C2-GATA	TF
Csa2G169770	MYB-related	TF
Csa2G170820	AUX/IAA	TR
Csa2G171860	Others	TR
Csa2G174080	C2H2	TF
Csa2G174670	MYB-related	TF
Csa2G177210	AP2/ERF-ERF	TF
Csa2G177220	AP2/ERF-ERF	TF
Csa2G190780	C2H2	TF
Csa2G193320	bHLH	TF
Csa2G200420	AUX/IAA	TR
Csa2G200440	AUX/IAA	TR
Csa2G222060	Tify	TF
Csa2G223670	CPP	TF
Csa2G224260	WRKY	TF
Csa2G225320	AUX/IAA	TR
Csa2G228420	HSF	TF
Csa2G229940	MYB-related	TF
Csa2G229950	MYB-related	TF
Csa2G236120	GARP-G2-like	TF
Csa2G237690	B3	TF
Csa2G237700	B3	TF
Csa2G249260	bZIP	TF
Csa2G249850	SNF2	TR
Csa2G249860	HB-BELL	TF
Csa2G250430	DBB	TF
Csa2G251490	C2C2-GATA	TF
Csa2G263910	bHLH	TF
Csa2G270220	MYB-related	TF
Csa2G270780	bZIP	TF
Csa2G277060	MADS-M-type	TF
Csa2G279200	SET	TR
Csa2G279250	AP2/ERF-AP2	TF
Csa2G279260	AP2/ERF-ERF	TF
Csa2G285340	GRAS	TF
Csa2G285890	bHLH	TF
Csa2G285930	B3	TF
Csa2G286500	Others	TR
Csa2G287110	HB-BELL	TF
Csa2G287130	C2H2	TF
Csa2G287160	B3	TF
Csa2G292230	B3	TF
Csa2G292240	B3	TF
Csa2G295440	SWI/SNF-BAF60b	TR
Csa2G295940	LOB	TF
Csa2G297180	WRKY	TF
Csa2G297220	WRKY	TF
Csa2G297760	AP2/ERF-ERF	TF
Csa2G301510	Trihelix	TF
Csa2G302110	PHD	TR
Csa2G302300	MYB	TF
Csa2G315390	B3-ARF	TF
Csa2G326490	C2H2	TF
Csa2G327500	NAC	TF
Csa2G334550	NAC	TF
Csa2G336070	MADS-M-type	TF
Csa2G338830	NAC	TF
Csa2G338900	DDT	TR
Csa2G346010	mTERF	TR
Csa2G348870	C2C2-YABBY	TF
Csa2G348930	HB-other	TF
Csa2G349090	AP2/ERF-ERF	TF
Csa2G350290	GARP-ARR-B	TF
Csa2G350410	Trihelix	TF
Csa2G351640	HSF	TF
Csa2G351680	LOB	TF
Csa2G351740	MYB-related	TF
Csa2G351760	HB-BELL	TF
Csa2G352410	MYB	TF
Csa2G352420	C3H	TF
Csa2G352430	HB-KNOX	TF
Csa2G352940	MYB-related	TF
Csa2G353500	bHLH	TF
Csa2G354000	AP2/ERF-AP2	TF
Csa2G354030	GRF	TF
Csa2G354050	bZIP	TF
Csa2G354680	LIM	TF
Csa2G354790	bHLH	TF
Csa2G354820	C2H2	TF
Csa2G355030	MYB	TF
Csa2G356600	AP2/ERF-ERF	TF
Csa2G356610	HB-WOX	TF
Csa2G356640	bHLH	TF
Csa2G356690	HSF	TF
Csa2G357190	bHLH	TF
Csa2G357210	bZIP	TF
Csa2G359980	B3	TF
Csa2G360620	MYB	TF
Csa2G360720	C2C2-Dof	TF
Csa2G360730	B3	TF
Csa2G360740	GARP-G2-like	TF
Csa2G360820	Others	TR
Csa2G361450	BES1	TF
Csa2G361490	C2H2	TF
Csa2G361530	OFP	TF
Csa2G361700	zf-HD	TF
Csa2G361710	MYB-related	TF
Csa2G362390	bZIP	TF
Csa2G363010	AP2/ERF-ERF	TF
Csa2G364580	SRS	TF
Csa2G365080	Others	TR
Csa2G365660	SWI/SNF-SWI3	TR
Csa2G365700	BBR-BPC	TF
Csa2G366700	C3H	TF
Csa2G367240	E2F-DP	TF
Csa2G369050	Jumonji	TR
Csa2G369200	bHLH	TF
Csa2G369820	zf-HD	TF
Csa2G370420	C2C2-GATA	TF
Csa2G370430	C2C2-GATA	TF
Csa2G370470	MYB-related	TF
Csa2G370560	bHLH	TF
Csa2G372710	bHLH	TF
Csa2G372720	AUX/IAA	TR
Csa2G373450	C2C2-GATA	TF
Csa2G373510	LOB	TF
Csa2G374590	AP2/ERF-ERF	TF
Csa2G375240	MYB	TF
Csa2G376790	NAC	TF
Csa2G376830	bZIP	TF
Csa2G379290	Tify	TF
Csa2G379340	LUG	TR
Csa2G379910	GNAT	TR
Csa2G381650	bZIP	TF
Csa2G381840	AUX/IAA	TR
Csa2G382540	AP2/ERF-ERF	TF
Csa2G382550	AP2/ERF-ERF	TF
Csa2G382650	WRKY	TF
Csa2G382660	WRKY	TF
Csa2G382790	C3H	TF
Csa2G383330	C2C2-CO-like	TF
Csa2G401240	AP2/ERF-ERF	TF
Csa2G402010	mTERF	TR
Csa2G402090	mTERF	TR
Csa2G403160	bZIP	TF
Csa2G404980	C3H	TF
Csa2G405020	GRAS	TF
Csa2G406060	WRKY	TF
Csa2G406660	C2H2	TF
Csa2G406810	TRAF	TR
Csa2G408430	GARP-G2-like	TF
Csa2G408970	NAC	TF
Csa2G409480	C2H2	TF
Csa2G415530	VOZ	TF
Csa2G416060	LOB	TF
Csa2G416070	bZIP	TF
Csa2G416820	SNF2	TR
Csa2G419960	HB-HD-ZIP	TF
Csa2G422030	SET	TR
Csa2G423550	C2C2-CO-like	TF
Csa2G423560	Others	TR
Csa2G423590	bHLH	TF
Csa2G427310	MYB	TF
Csa2G428380	WRKY	TF
Csa2G432230	GRF	TF
Csa2G437110	GNAT	TR
Csa2G439230	MYB	TF
Csa2G445270	PLATZ	TF
Csa3G000050	TAZ	TR
Csa3G000100	ARID	TR
Csa3G001720	C2H2	TF
Csa3G002290	HMG	TR
Csa3G002330	HB-WOX	TF
Csa3G002610	bZIP	TF
Csa3G002710	Others	TR
Csa3G002860	bHLH	TF
Csa3G006770	bZIP	TF
Csa3G008330	GARP-G2-like	TF
Csa3G008830	Jumonji	TR
Csa3G008920	HSF	TF
Csa3G009510	PLATZ	TF
Csa3G011620	bHLH	TF
Csa3G011750	C2H2	TF
Csa3G011780	C2C2-LSD	TF
Csa3G016400	GARP-ARR-B	TF
Csa3G016970	SRS	TF
Csa3G017180	SET	TR
Csa3G017200	C2C2-GATA	TF
Csa3G017320	AP2/ERF-ERF	TF
Csa3G018320	AP2/ERF-ERF	TF
Csa3G019370	HB-HD-ZIP	TF
Csa3G019390	MYB-related	TF
Csa3G019400	AP2/ERF-ERF	TF
Csa3G019980	C2H2	TF
Csa3G020600	GRAS	TF
Csa3G033810	C2C2-YABBY	TF
Csa3G034810	NAC	TF
Csa3G035880	C2H2	TF
Csa3G039300	GRAS	TF
Csa3G042390	AP2/ERF-ERF	TF
Csa3G043910	GRAS	TF
Csa3G043940	C2H2	TF
Csa3G043950	C2H2	TF
Csa3G043960	C2H2	TF
Csa3G044510	WRKY	TF
Csa3G045200	MYB-related	TF
Csa3G047800	NF-YB	TF
Csa3G048940	NF-YB	TF
Csa3G049440	NF-YB	TF
Csa3G055940	NF-YB	TF
Csa3G061550	GRAS	TF
Csa3G061560	WRKY	TF
Csa3G062590	NAC	TF
Csa3G073800	PHD	TR
Csa3G073900	AP2/ERF-ERF	TF
Csa3G073910	B3	TF
Csa3G076520	MYB	TF
Csa3G098560	C2H2	TF
Csa3G100800	NAC	TF
Csa3G101810	NAC	TF
Csa3G110040	NAC	TF
Csa3G110670	SWI/SNF-BAF60b	TR
Csa3G111250	C3H	TF
Csa3G113280	MYB	TF
Csa3G113340	Alfin-like	TF
Csa3G113370	NAC	TF
Csa3G114470	AP2/ERF-ERF	TF
Csa3G115040	C2C2-Dof	TF
Csa3G116640	bHLH	TF
Csa3G116700	WRKY	TF
Csa3G116720	AP2/ERF-ERF	TF
Csa3G116730	AP2/ERF-ERF	TF
Csa3G116840	SWI/SNF-BAF60b	TR
Csa3G117400	C2H2	TF
Csa3G117410	C2H2	TF
Csa3G117960	SBP	TF
Csa3G118010	AP2/ERF-ERF	TF
Csa3G118080	HB-HD-ZIP	TF
Csa3G119240	HB-HD-ZIP	TF
Csa3G119420	C2C2-Dof	TF
Csa3G119500	bHLH	TF
Csa3G119510	Coactivator p15	TR
Csa3G119530	Jumonji	TR
Csa3G119700	WRKY	TF
Csa3G119850	bZIP	TF
Csa3G120390	AP2/ERF-ERF	TF
Csa3G121060	WRKY	TF
Csa3G121580	WRKY	TF
Csa3G121640	MYB-related	TF
Csa3G121790	ARID	TR
Csa3G122300	SNF2	TR
Csa3G122510	MYB-related	TF
Csa3G122580	LIM	TF
Csa3G122620	LIM	TF
Csa3G124760	AP2/ERF-ERF	TF
Csa3G124990	GRF	TF
Csa3G126090	LOB	TF
Csa3G126840	SWI/SNF-BAF60b	TR
Csa3G126890	B3	TF
Csa3G129620	Trihelix	TF
Csa3G129630	HSF	TF
Csa3G130900	GARP-G2-like	TF
Csa3G131940	bHLH	TF
Csa3G131970	LUG	TR
Csa3G133130	AP2/ERF-ERF	TF
Csa3G134010	MYB-related	TF
Csa3G134510	SET	TR
Csa3G134550	AUX/IAA	TR
Csa3G135050	MYB-related	TF
Csa3G135120	AP2/ERF-ERF	TF
Csa3G135620	AP2/ERF-ERF	TF
Csa3G135630	AP2/ERF-ERF	TF
Csa3G135660	bHLH	TF
Csa3G141820	SNF2	TR
Csa3G141850	Others	TR
Csa3G141860	C2H2	TF
Csa3G141870	C2H2	TF
Csa3G143570	AUX/IAA	TR
Csa3G143580	AUX/IAA	TR
Csa3G146290	HSF	TF
Csa3G146390	CPP	TF
Csa3G146510	GNAT	TR
Csa3G146520	GNAT	TR
Csa3G146670	OFP	TF
Csa3G149350	TRAF	TR
Csa3G150010	bHLH	TF
Csa3G150120	TRAF	TR
Csa3G150180	FAR1	TF
Csa3G151390	SNF2	TR
Csa3G151430	TUB	TF
Csa3G151510	bHLH	TF
Csa3G152130	AP2/ERF-ERF	TF
Csa3G152140	C3H	TF
Csa3G153150	MYB-related	TF
Csa3G154370	TRAF	TR
Csa3G164580	AP2/ERF-ERF	TF
Csa3G165610	GARP-ARR-B	TF
Csa3G165640	C2C2-GATA	TF
Csa3G165690	MYB-related	TF
Csa3G166310	GNAT	TR
Csa3G168410	WRKY	TF
Csa3G168940	MYB	TF
Csa3G171150	SNF2	TR
Csa3G172410	C2H2	TF
Csa3G172930	bZIP	TF
Csa3G172980	bHLH	TF
Csa3G173030	bZIP	TF
Csa3G175710	NAC	TF
Csa3G178570	bHLH	TF
Csa3G178580	bHLH	TF
Csa3G179190	TCP	TF
Csa3G180260	AP2/ERF-ERF	TF
Csa3G180290	GARP-ARR-B	TF
Csa3G180300	LOB	TF
Csa3G180430	HB-HD-ZIP	TF
Csa3G181940	HSF	TF
Csa3G182040	MYB	TF
Csa3G182760	C2H2	TF
Csa3G183960	MYB-related	TF
Csa3G187250	HB-HD-ZIP	TF
Csa3G194380	GARP-G2-like	TF
Csa3G196420	C2H2	TF
Csa3G198510	PHD	TR
Csa3G199010	HB-other	TF
Csa3G199590	MYB	TF
Csa3G203770	OFP	TF
Csa3G207350	SNF2	TR
Csa3G207390	AP2/ERF-ERF	TF
Csa3G207940	B3	TF
Csa3G209470	TUB	TF
Csa3G212490	WRKY	TF
Csa3G223330	MYB	TF
Csa3G234520	NAC	TF
Csa3G238150	C2C2-Dof	TF
Csa3G239240	RWP-RK	TF
Csa3G247880	Others	TR
Csa3G247890	PHD	TR
Csa3G258140	MADS-M-type	TF
Csa3G264750	MYB	TF
Csa3G265270	TCP	TF
Csa3G278920	LOB	TF
Csa3G282490	bHLH	TF
Csa3G303630	MYB	TF
Csa3G305660	SNF2	TR
Csa3G307160	SNF2	TR
Csa3G307670	SET	TR
Csa3G354510	WRKY	TF
Csa3G354520	bHLH	TF
Csa3G357110	AP2/ERF-ERF	TF
Csa3G375720	SNF2	TR
Csa3G379740	NAC	TF
Csa3G386830	MYB-related	TF
Csa3G389850	AP2/ERF-ERF	TF
Csa3G391380	bHLH	TF
Csa3G396920	LOB	TF
Csa3G398920	LOB	TF
Csa3G405510	GRAS	TF
Csa3G415100	bHLH	TF
Csa3G416140	bHLH	TF
Csa3G426920	C2H2	TF
Csa3G434940	MED6	TR
Csa3G444560	AUX/IAA	TR
Csa3G457670	C2C2-GATA	TF
Csa3G484840	HB-HD-ZIP	TF
Csa3G498910	GeBP	TF
Csa3G510960	HB-HD-ZIP	TF
Csa3G516530	AUX/IAA	TR
Csa3G516540	AUX/IAA	TR
Csa3G523580	NAC	TF
Csa3G535090	MYB	TF
Csa3G560210	NAC	TF
Csa3G564320	TCP	TF
Csa3G567330	WRKY	TF
Csa3G567830	SBP	TF
Csa3G585900	SWI/SNF-BAF60b	TR
Csa3G592130	MYB-related	TF
Csa3G598900	bHLH	TF
Csa3G599470	SET	TR
Csa3G608690	GARP-G2-like	TF
Csa3G609250	B3	TF
Csa3G610800	AUX/IAA	TR
Csa3G622450	bHLH	TF
Csa3G630280	AP2/ERF-ERF	TF
Csa3G637990	GARP-G2-like	TF
Csa3G644810	NF-YA	TF
Csa3G644850	PHD	TR
Csa3G645940	Tify	TF
Csa3G646560	AP2/ERF-ERF	TF
Csa3G646580	ARID	TR
Csa3G651860	GRF	TF
Csa3G652380	AP2/ERF-AP2	TF
Csa3G664550	SBP	TF
Csa3G702590	GARP-G2-like	TF
Csa3G702640	HB-other	TF
Csa3G710850	GNAT	TR
Csa3G710870	WRKY	TF
Csa3G727990	WRKY	TF
Csa3G728060	B3	TF
Csa3G730160	OFP	TF
Csa3G730800	WRKY	TF
Csa3G731130	Trihelix	TF
Csa3G731170	Alfin-like	TF
Csa3G731900	C2H2	TF
Csa3G732480	MYB	TF
Csa3G733340	HB-BELL	TF
Csa3G733980	C2H2	TF
Csa3G734180	GRAS	TF
Csa3G734230	MYB	TF
Csa3G734310	C2C2-Dof	TF
Csa3G734900	PHD	TR
Csa3G736720	WRKY	TF
Csa3G736740	MYB-related	TF
Csa3G736760	AP2/ERF-AP2	TF
Csa3G736780	NF-YB	TF
Csa3G736950	S1Fa-like	TF
Csa3G738980	C2H2	TF
Csa3G740150	MYB-related	TF
Csa3G740800	MYB-related	TF
Csa3G742860	MYB-related	TF
Csa3G743410	C2H2	TF
Csa3G745020	PHD	TR
Csa3G746610	PLATZ	TF
Csa3G748220	HB-HD-ZIP	TF
Csa3G748240	Trihelix	TF
Csa3G748250	Trihelix	TF
Csa3G748810	C2H2	TF
Csa3G750350	HSF	TF
Csa3G750930	Trihelix	TF
Csa3G751430	AP2/ERF-ERF	TF
Csa3G751440	AP2/ERF-ERF	TF
Csa3G751470	GRF	TF
Csa3G758990	SWI/SNF-BAF60b	TR
Csa3G775260	bZIP	TF
Csa3G776860	bZIP	TF
Csa3G776930	GNAT	TR
Csa3G778200	B3	TF
Csa3G778360	OFP	TF
Csa3G778370	OFP	TF
Csa3G782620	HB-BELL	TF
Csa3G782640	C2C2-Dof	TF
Csa3G782710	NF-YA	TF
Csa3G782720	MADS-M-type	TF
Csa3G785430	Jumonji	TR
Csa3G791540	MED7	TR
Csa3G797580	SET	TR
Csa3G800720	HB-HD-ZIP	TF
Csa3G808380	C3H	TF
Csa3G808390	SNF2	TR
Csa3G809420	SBP	TF
Csa3G810480	bZIP	TF
Csa3G810510	bHLH	TF
Csa3G810530	bHLH	TF
Csa3G810580	C2H2	TF
Csa3G811580	FAR1	TF
Csa3G812170	AP2/ERF-ERF	TF
Csa3G812200	C3H	TF
Csa3G812740	HB-WOX	TF
Csa3G812750	MYB	TF
Csa3G814340	GARP-G2-like	TF
Csa3G816030	MYB	TF
Csa3G817210	IWS1	TR
Csa3G817710	bZIP	TF
Csa3G817730	GARP-G2-like	TF
Csa3G819820	C2H2	TF
Csa3G819960	bZIP	TF
Csa3G822100	Others	TR
Csa3G822220	TRAF	TR
Csa3G822310	C2C2-Dof	TF
Csa3G822390	LOB	TF
Csa3G822400	SET	TR
Csa3G822440	AP2/ERF-ERF	TF
Csa3G822450	HSF	TF
Csa3G824850	MYB	TF
Csa3G824990	NAC	TF
Csa3G825020	C2C2-Dof	TF
Csa3G826680	zf-HD	TF
Csa3G826690	MYB	TF
Csa3G827310	AP2/ERF-ERF	TF
Csa3G827340	HMG	TR
Csa3G828990	MYB-related	TF
Csa3G829230	IWS1	TR
Csa3G835880	PHD	TR
Csa3G835890	HB-HD-ZIP	TF
Csa3G838730	NAC	TF
Csa3G839790	LOB	TF
Csa3G841480	bHLH	TF
Csa3G842110	C3H	TF
Csa3G842630	mTERF	TR
Csa3G843820	C2C2-GATA	TF
Csa3G844850	GARP-G2-like	TF
Csa3G848130	MYB-related	TF
Csa3G848250	C2H2	TF
Csa3G849890	C2C2-Dof	TF
Csa3G850530	bHLH	TF
Csa3G850640	Others	TR
Csa3G850670	NOZZLE	TF
Csa3G851820	ULT	TF
Csa3G851830	SWI/SNF-SWI3	TR
Csa3G852460	NAC	TF
Csa3G852470	NAC	TF
Csa3G852510	B3	TF
Csa3G852530	GARP-G2-like	TF
Csa3G857030	MYB-related	TF
Csa3G859660	TUB	TF
Csa3G860240	MADS-M-type	TF
Csa3G860320	bZIP	TF
Csa3G865380	AP2/ERF-ERF	TF
Csa3G865400	SRS	TF
Csa3G865440	MADS-MIKC	TF
Csa3G866510	B3-ARF	TF
Csa3G872110	C2H2	TF
Csa3G877650	AUX/IAA	TR
Csa3G878210	AP2/ERF-ERF	TF
Csa3G878800	bZIP	TF
Csa3G878810	HB-other	TF
Csa3G878900	Tify	TF
Csa3G881870	WRKY	TF
Csa3G889150	MYB	TF
Csa3G889880	HB-HD-ZIP	TF
Csa3G891670	MYB-related	TF
Csa3G893290	MADS-MIKC	TF
Csa3G893390	bHLH	TF
Csa3G895090	AUX/IAA	TR
Csa3G895630	HB-HD-ZIP	TF
Csa3G895650	C2C2-GATA	TF
Csa3G895680	AP2/ERF-ERF	TF
Csa3G895940	IWS1	TR
Csa3G895950	bZIP	TF
Csa3G901010	GARP-G2-like	TF
Csa3G901020	Jumonji	TR
Csa3G901030	HB-HD-ZIP	TF
Csa3G901090	MYB-related	TF
Csa3G901160	C3H	TF
Csa3G901180	bHLH	TF
Csa3G902190	PLATZ	TF
Csa3G902270	bHLH	TF
Csa3G902400	C2H2	TF
Csa3G902960	C2C2-LSD	TF
Csa3G903490	NAC	TF
Csa3G904140	GARP-ARR-B	TF
Csa3G910660	MYB-related	TF
Csa3G912350	SNF2	TR
Csa3G912920	C2C2-GATA	TF
Csa3G914600	MYB	TF
Csa4G000530	MADS-M-type	TF
Csa4G000700	MYB-related	TF
Csa4G000890	bHLH	TF
Csa4G001970	AP2/ERF-ERF	TF
Csa4G003660	bZIP	TF
Csa4G003700	SET	TR
Csa4G003720	WRKY	TF
Csa4G004800	CPP	TF
Csa4G004960	AP2/ERF-ERF	TF
Csa4G006210	AP2/ERF-ERF	TF
Csa4G006400	FAR1	TF
Csa4G006410	FAR1	TF
Csa4G006510	C2H2	TF
Csa4G007070	AP2/ERF-ERF	TF
Csa4G007650	AP2/ERF-ERF	TF
Csa4G009880	Tify	TF
Csa4G010940	RWP-RK	TF
Csa4G011750	C2C2-CO-like	TF
Csa4G011770	NAC	TF
Csa4G012390	WRKY	TF
Csa4G014580	MYB-related	TF
Csa4G015160	MYB-related	TF
Csa4G015740	FAR1	TF
Csa4G016400	Others	TR
Csa4G017090	FAR1	TF
Csa4G017190	bHLH	TF
Csa4G022940	MYB	TF
Csa4G023020	AP2/ERF-ERF	TF
Csa4G025050	MYB-related	TF
Csa4G025160	SOH1	TR
Csa4G025730	B3	TF
Csa4G028430	EIL	TF
Csa4G036580	bZIP	TF
Csa4G036600	mTERF	TR
Csa4G037610	NF-YB	TF
Csa4G038690	GRAS	TF
Csa4G038720	SNF2	TR
Csa4G038760	OFP	TF
Csa4G038810	C2H2	TF
Csa4G043830	GRAS	TF
Csa4G043840	GRAS	TF
Csa4G043850	HB-other	TF
Csa4G043890	C2C2-GATA	TF
Csa4G043940	SWI/SNF-BAF60b	TR
Csa4G043960	SRS	TF
Csa4G045060	bZIP	TF
Csa4G046650	C2C2-GATA	TF
Csa4G046670	zf-HD	TF
Csa4G046740	TUB	TF
Csa4G047370	DBB	TF
Csa4G047920	ARID	TR
Csa4G047970	B3	TF
Csa4G049050	NF-YC	TF
Csa4G050120	WRKY	TF
Csa4G050130	WRKY	TF
Csa4G051360	AP2/ERF-ERF	TF
Csa4G051430	HMG	TR
Csa4G051470	WRKY	TF
Csa4G052710	Coactivator p15	TR
Csa4G052740	B3-ARF	TF
Csa4G054800	RWP-RK	TF
Csa4G055350	Trihelix	TF
Csa4G056530	BES1	TF
Csa4G056770	FAR1	TF
Csa4G056780	FAR1	TF
Csa4G061850	GRAS	TF
Csa4G062400	Tify	TF
Csa4G063470	TRAF	TR
Csa4G082420	TUB	TF
Csa4G083490	BES1	TF
Csa4G083550	DBB	TF
Csa4G088720	TCP	TF
Csa4G091920	NAC	TF
Csa4G092980	PHD	TR
Csa4G095040	C2H2	TF
Csa4G106850	E2F-DP	TF
Csa4G122810	bZIP	TF
Csa4G124910	C2C2-CO-like	TF
Csa4G125410	bHLH	TF
Csa4G129010	LOB	TF
Csa4G132680	TCP	TF
Csa4G159320	NF-YA	TF
Csa4G166950	C2H2	TF
Csa4G171490	HSF	TF
Csa4G192030	AP2/ERF-ERF	TF
Csa4G193250	NAC	TF
Csa4G196810	GRAS	TF
Csa4G256430	TRAF	TR
Csa4G268100	AP2/ERF-ERF	TF
Csa4G286370	C2C2-GATA	TF
Csa4G290190	MYB-related	TF
Csa4G290800	AP2/ERF-AP2	TF
Csa4G290830	C2H2	TF
Csa4G290850	Trihelix	TF
Csa4G292470	AP2/ERF-AP2	TF
Csa4G293050	Pseudo ARR-B	TR
Csa4G293330	C2H2	TF
Csa4G294920	Others	TR
Csa4G295460	C2C2-Dof	TF
Csa4G296160	WRKY	TF
Csa4G296900	NAC	TF
Csa4G297540	HB-BELL	TF
Csa4G304810	CAMTA	TF
Csa4G305350	MYB	TF
Csa4G308500	MYB	TF
Csa4G309150	HMG	TR
Csa4G310210	Trihelix	TF
Csa4G312280	bHLH	TF
Csa4G312300	GARP-G2-like	TF
Csa4G314390	AP2/ERF-ERF	TF
Csa4G332100	OFP	TF
Csa4G336250	GNAT	TR
Csa4G337880	SNF2	TR
Csa4G358670	C3H	TF
Csa4G361820	NAC	TF
Csa4G370550	AP2/ERF-ERF	TF
Csa4G377720	bZIP	TF
Csa4G416980	MYB-related	TF
Csa4G425730	GARP-G2-like	TF
Csa4G434480	bHLH	TF
Csa4G436980	Others	TR
Csa4G443130	PHD	TR
Csa4G493210	SWI/SNF-BAF60b	TR
Csa4G496770	Coactivator p15	TR
Csa4G499310	GARP-G2-like	TF
Csa4G507370	mTERF	TR
Csa4G507380	C3H	TF
Csa4G571220	C2H2	TF
Csa4G595990	SET	TR
Csa4G604520	TRAF	TR
Csa4G608170	NAC	TF
Csa4G614170	GARP-G2-like	TF
Csa4G615240	bHLH	TF
Csa4G618450	FAR1	TF
Csa4G622780	STAT	TF
Csa4G622830	PHD	TR
Csa4G628330	TCP	TF
Csa4G628890	bZIP	TF
Csa4G629480	NAC	TF
Csa4G630010	AP2/ERF-ERF	TF
Csa4G631590	SBP	TF
Csa4G638510	MYB	TF
Csa4G639900	bHLH	TF
Csa4G639930	HSF	TF
Csa4G639950	NAC	TF
Csa4G641520	WRKY	TF
Csa4G641580	C2H2	TF
Csa4G641590	AP2/ERF-ERF	TF
Csa4G641690	MYB	TF
Csa4G642430	LOB	TF
Csa4G642460	C2H2	TF
Csa4G642470	bHLH	TF
Csa4G642540	PHD	TR
Csa4G643070	LIM	TF
Csa4G644670	bZIP	TF
Csa4G644740	AP2/ERF-AP2	TF
Csa4G645240	bHLH	TF
Csa4G645320	MYB-related	TF
Csa4G645820	HB-HD-ZIP	TF
Csa4G645830	HB-KNOX	TF
Csa4G646060	C2C2-GATA	TF
Csa4G646130	C2H2	TF
Csa4G646380	RWP-RK	TF
Csa4G649620	AP2/ERF-ERF	TF
Csa4G650210	Others	TR
Csa4G650220	Others	TR
Csa4G652000	WRKY	TF
Csa4G652080	PHD	TR
Csa4G652100	GARP-ARR-B	TF
Csa4G652110	C2H2	TF
Csa4G652640	AP2/ERF-ERF	TF
Csa4G652850	ARID	TR
Csa4G658610	RWP-RK	TF
Csa4G663680	HMG	TR
Csa4G663700	HB-WOX	TF
Csa4G664400	NAC	TF
Csa4G664530	bZIP	TF
Csa4G664590	SBP	TF
Csa5G003630	FAR1	TF
Csa5G023890	PLATZ	TF
Csa5G025910	HSF	TF
Csa5G065660	HB-HD-ZIP	TF
Csa5G077780	B3-ARF	TF
Csa5G078280	GeBP	TF
Csa5G092910	BBR-BPC	TF
Csa5G092920	BBR-BPC	TF
Csa5G092930	C2H2	TF
Csa5G135350	bHLH	TF
Csa5G137430	bZIP	TF
Csa5G139010	Pseudo ARR-B	TR
Csa5G139190	PHD	TR
Csa5G139210	C2C2-Dof	TF
Csa5G139450	Others	TR
Csa5G139610	MYB-related	TF
Csa5G139630	AP2/ERF-ERF	TF
Csa5G139930	WRKY	TF
Csa5G140460	MYB-related	TF
Csa5G140530	GRAS	TF
Csa5G146300	AP2/ERF-ERF	TF
Csa5G146310	B3	TF
Csa5G148470	NAC	TF
Csa5G148660	C2C2-Dof	TF
Csa5G148680	MYB	TF
Csa5G148750	PHD	TR
Csa5G148790	B3-ARF	TF
Csa5G150420	AP2/ERF-ERF	TF
Csa5G151530	AP2/ERF-ERF	TF
Csa5G152790	MYB	TF
Csa5G152860	HB-BELL	TF
Csa5G152920	Others	TR
Csa5G153670	ARID	TR
Csa5G155480	HSF	TF
Csa5G155560	AP2/ERF-ERF	TF
Csa5G155570	AP2/ERF-ERF	TF
Csa5G156150	HB-KNOX	TF
Csa5G156220	bHLH	TF
Csa5G157220	bHLH	TF
Csa5G157230	bHLH	TF
Csa5G160120	MYB	TF
Csa5G160180	NAC	TF
Csa5G160210	C2C2-YABBY	TF
Csa5G160750	PLATZ	TF
Csa5G162030	C2H2	TF
Csa5G165850	AP2/ERF-ERF	TF
Csa5G166440	AUX/IAA	TR
Csa5G167110	AP2/ERF-ERF	TF
Csa5G167120	AP2/ERF-ERF	TF
Csa5G171690	MYB-related	TF
Csa5G172800	MADS-MIKC	TF
Csa5G174570	AP2/ERF-ERF	TF
Csa5G175170	TCP	TF
Csa5G175740	FAR1	TF
Csa5G175870	LOB	TF
Csa5G175930	NF-YB	TF
Csa5G175970	AP2/ERF-ERF	TF
Csa5G175990	C3H	TF
Csa5G180920	C2H2	TF
Csa5G182030	C2C2-Dof	TF
Csa5G182740	LOB	TF
Csa5G187320	Others	TR
Csa5G190470	TUB	TF
Csa5G198170	LIM	TF
Csa5G198240	MYB	TF
Csa5G204420	Alfin-like	TF
Csa5G209490	MYB	TF
Csa5G215140	LOB	TF
Csa5G217680	SNF2	TR
Csa5G219380	LOB	TF
Csa5G221950	bZIP	TF
Csa5G223020	Others	TR
Csa5G223070	WRKY	TF
Csa5G255670	C2H2	TF
Csa5G256680	Others	TR
Csa5G265300	GARP-G2-like	TF
Csa5G265800	C3H	TF
Csa5G270900	C2H2	TF
Csa5G272400	SNF2	TR
Csa5G276460	GARP-G2-like	TF
Csa5G289630	C2H2	TF
Csa5G291680	PHD	TR
Csa5G308760	Jumonji	TR
Csa5G311820	GNAT	TR
Csa5G312320	B3	TF
Csa5G315370	B3-ARF	TF
Csa5G324000	NAC	TF
Csa5G341040	MYB-related	TF
Csa5G352090	TCP	TF
Csa5G352590	MYB-related	TF
Csa5G353650	MYB	TF
Csa5G365160	C2H2	TF
Csa5G374720	CSD	TF
Csa5G375760	C2H2	TF
Csa5G376270	SET	TR
Csa5G420280	bHLH	TF
Csa5G421370	GRAS	TF
Csa5G425400	MYB	TF
Csa5G429440	GARP-G2-like	TF
Csa5G434550	Others	TR
Csa5G466880	mTERF	TR
Csa5G477610	C2H2	TF
Csa5G484650	Others	TR
Csa5G492330	MYB-related	TF
Csa5G496470	LOB	TF
Csa5G505750	SET	TR
Csa5G514470	bHLH	TF
Csa5G515000	C2C2-Dof	TF
Csa5G517810	Others	TR
Csa5G523000	NAC	TF
Csa5G523080	LOB	TF
Csa5G524690	MYB-related	TF
Csa5G524720	MYB-related	TF
Csa5G527900	zf-HD	TF
Csa5G545560	C2H2	TF
Csa5G548160	C2H2	TF
Csa5G549170	Others	TR
Csa5G550220	PLATZ	TF
Csa5G561260	SET	TR
Csa5G569350	GRAS	TF
Csa5G576600	HB-HD-ZIP	TF
Csa5G576700	C3H	TF
Csa5G576720	GARP-G2-like	TF
Csa5G577350	C2H2	TF
Csa5G577450	TCP	TF
Csa5G579040	MYB	TF
Csa5G583280	C2H2	TF
Csa5G583350	NF-YC	TF
Csa5G587110	TCP	TF
Csa5G587130	C2H2	TF
Csa5G598600	AP2/ERF-ERF	TF
Csa5G600390	HB-KNOX	TF
Csa5G600930	C2C2-YABBY	TF
Csa5G601530	bHLH	TF
Csa5G602760	GNAT	TR
Csa5G603380	C2H2	TF
Csa5G603910	Others	TR
Csa5G603960	Others	TR
Csa5G604000	MYB-related	TF
Csa5G604260	HB-HD-ZIP	TF
Csa5G604410	MYB	TF
Csa5G604920	HB-HD-ZIP	TF
Csa5G604940	bHLH	TF
Csa5G605000	TCP	TF
Csa5G605050	NAC	TF
Csa5G605080	zf-HD	TF
Csa5G605720	C2C2-Dof	TF
Csa5G605730	MYB	TF
Csa5G605740	mTERF	TR
Csa5G606310	NAC	TF
Csa5G606320	SET	TR
Csa5G606470	WRKY	TF
Csa5G606610	C2H2	TF
Csa5G606780	C2C2-YABBY	TF
Csa5G607470	bHLH	TF
Csa5G608000	bZIP	TF
Csa5G608010	GNAT	TR
Csa5G608320	TCP	TF
Csa5G608330	bHLH	TF
Csa5G608350	NAC	TF
Csa5G608380	AP2/ERF-RAV	TF
Csa5G608390	GARP-G2-like	TF
Csa5G609620	AP2/ERF-ERF	TF
Csa5G609670	C2C2-CO-like	TF
Csa5G609680	LOB	TF
Csa5G610430	AUX/IAA	TR
Csa5G610490	GARP-G2-like	TF
Csa5G612310	AP2/ERF-AP2	TF
Csa5G613560	OFP	TF
Csa5G615290	Trihelix	TF
Csa5G622470	NAC	TF
Csa5G622480	NAC	TF
Csa5G622500	C2H2	TF
Csa5G622750	GNAT	TR
Csa5G622760	GNAT	TR
Csa5G622830	C2C2-GATA	TF
Csa5G623500	MYB-related	TF
Csa5G623560	GRAS	TF
Csa5G623770	SNF2	TR
Csa5G623800	Others	TR
Csa5G623840	SRS	TF
Csa5G623880	Trihelix	TF
Csa5G623900	C2H2	TF
Csa5G624430	bZIP	TF
Csa5G625980	RB	TR
Csa5G628650	Tify	TF
Csa5G630780	C2H2	TF
Csa5G630820	HB-HD-ZIP	TF
Csa5G633830	LOB	TF
Csa5G635430	HB-HD-ZIP	TF
Csa5G635950	bHLH	TF
Csa5G636500	zf-HD	TF
Csa5G636510	zf-HD	TF
Csa5G637160	NAC	TF
Csa5G637660	MYB	TF
Csa5G637750	AP2/ERF-ERF	TF
Csa5G637800	WRKY	TF
Csa5G641610	MYB	TF
Csa5G642710	bZIP	TF
Csa5G644520	TCP	TF
Csa5G646750	NAC	TF
Csa5G647260	AP2/ERF-ERF	TF
Csa5G647290	Whirly	TF
Csa5G649870	AP2/ERF-ERF	TF
Csa5G649890	AP2/ERF-ERF	TF
Csa5G650620	MADS-MIKC	TF
Csa5G651640	MYB	TF
Csa5G652220	bHLH	TF
Csa6G000110	DBP	TF
Csa6G003450	BES1	TF
Csa6G003480	bHLH	TF
Csa6G009480	LIM	TF
Csa6G010010	HB-WOX	TF
Csa6G011660	NF-X1	TF
Csa6G011720	bHLH	TF
Csa6G011730	AP2/ERF-ERF	TF
Csa6G012240	LOB	TF
Csa6G012810	AP2/ERF-ERF	TF
Csa6G013910	TRAF	TR
Csa6G013950	LOB	TF
Csa6G014610	IWS1	TR
Csa6G014630	SNF2	TR
Csa6G014840	SET	TR
Csa6G017030	AP2/ERF-ERF	TF
Csa6G022310	PHD	TR
Csa6G031440	GARP-G2-like	TF
Csa6G031950	bZIP	TF
Csa6G039540	C2C2-CO-like	TF
Csa6G040600	GRAS	TF
Csa6G040610	AP2/ERF-ERF	TF
Csa6G040640	MYB	TF
Csa6G042450	AP2/ERF-ERF	TF
Csa6G042990	Trihelix	TF
Csa6G043490	Trihelix	TF
Csa6G043990	TUB	TF
Csa6G046240	MYB	TF
Csa6G046300	OFP	TF
Csa6G046460	MYB	TF
Csa6G051480	bZIP	TF
Csa6G051520	EIL	TF
Csa6G052680	NAC	TF
Csa6G055910	SET	TR
Csa6G055940	AP2/ERF-ERF	TF
Csa6G056520	bZIP	TF
Csa6G056560	TUB	TF
Csa6G057100	Trihelix	TF
Csa6G057150	bZIP	TF
Csa6G061240	TRAF	TR
Csa6G072980	TUB	TF
Csa6G074030	HB-HD-ZIP	TF
Csa6G074580	Others	TR
Csa6G075180	TCP	TF
Csa6G076710	MADS-MIKC	TF
Csa6G076840	LOB	TF
Csa6G076850	LOB	TF
Csa6G078570	SWI/SNF-BAF60b	TR
Csa6G079210	Others	TR
Csa6G081450	DBB	TF
Csa6G081510	GRAS	TF
Csa6G087770	PHD	TR
Csa6G088060	SET	TR
Csa6G091830	AP2/ERF-ERF	TF
Csa6G091850	Trihelix	TF
Csa6G091930	Tify	TF
Csa6G092010	NAC	TF
Csa6G093640	TCP	TF
Csa6G094760	SBP	TF
Csa6G095310	CAMTA	TF
Csa6G095330	Others	TR
Csa6G095910	MYB-related	TF
Csa6G096440	B3	TF
Csa6G103520	C2C2-Dof	TF
Csa6G104630	SNF2	TR
Csa6G104640	AP2/ERF-ERF	TF
Csa6G105150	MYB-related	TF
Csa6G105160	MYB-related	TF
Csa6G107870	NAC	TF
Csa6G107910	bHLH	TF
Csa6G108570	bHLH	TF
Csa6G109120	SBP	TF
Csa6G109640	GRAS	TF
Csa6G109690	PLATZ	TF
Csa6G110820	GRAS	TF
Csa6G110860	Others	TR
Csa6G112490	NF-YB	TF
Csa6G113560	C2C2-CO-like	TF
Csa6G117190	mTERF	TR
Csa6G118360	C2H2	TF
Csa6G121970	MYB	TF
Csa6G124180	AP2/ERF-ERF	TF
Csa6G127320	NAC	TF
Csa6G127410	SNF2	TR
Csa6G128560	GNAT	TR
Csa6G133670	MYB-related	TF
Csa6G133680	bZIP	TF
Csa6G133770	AP2/ERF-ERF	TF
Csa6G135400	PHD	TR
Csa6G135450	NAC	TF
Csa6G136580	MYB-related	TF
Csa6G138620	Others	TR
Csa6G139130	LOB	TF
Csa6G139160	NAC	TF
Csa6G139170	NAC	TF
Csa6G139190	NAC	TF
Csa6G139770	WRKY	TF
Csa6G140820	C3H	TF
Csa6G141360	HB-HD-ZIP	TF
Csa6G141390	B3-ARF	TF
Csa6G147520	TCP	TF
Csa6G148300	C2H2	TF
Csa6G148320	GeBP	TF
Csa6G150490	DDT	TR
Csa6G150540	C2H2	TF
Csa6G150550	C2H2	TF
Csa6G152350	bZIP	TF
Csa6G152920	bZIP	TF
Csa6G156050	TCP	TF
Csa6G157120	MBF1	TR
Csa6G157640	GARP-G2-like	TF
Csa6G166210	C3H	TF
Csa6G167230	AP2/ERF-ERF	TF
Csa6G169310	HSF	TF
Csa6G181550	LOB	TF
Csa6G182130	GNAT	TR
Csa6G182150	bZIP	TF
Csa6G183200	PHD	TR
Csa6G185260	C3H	TF
Csa6G187960	MYB-related	TF
Csa6G190220	GARP-G2-like	TF
Csa6G190300	GRAS	TF
Csa6G191030	C2C2-Dof	TF
Csa6G198250	mTERF	TR
Csa6G199780	SNF2	TR
Csa6G216960	WRKY	TF
Csa6G227540	bHLH	TF
Csa6G289740	C2C2-Dof	TF
Csa6G290790	LOB	TF
Csa6G291920	B3-ARF	TF
Csa6G294440	NF-YC	TF
Csa6G296960	AP2/ERF-AP2	TF
Csa6G301060	HB-WOX	TF
Csa6G301610	Others	TR
Csa6G303240	MYB-related	TF
Csa6G303740	C2H2	TF
Csa6G309970	CAMTA	TF
Csa6G311520	MYB-related	TF
Csa6G312040	C2H2	TF
Csa6G312540	C2C2-GATA	TF
Csa6G312560	GARP-ARR-B	TF
Csa6G318160	AP2/ERF-ERF	TF
Csa6G327430	WRKY	TF
Csa6G338090	C2C2-Dof	TF
Csa6G344210	MYB	TF
Csa6G355380	NAC	TF
Csa6G361330	AP2/ERF-ERF	TF
Csa6G362990	RWP-RK	TF
Csa6G363000	Alfin-like	TF
Csa6G363560	WRKY	TF
Csa6G365140	NF-YC	TF
Csa6G366370	WRKY	TF
Csa6G373190	bHLH	TF
Csa6G376290	SET	TR
Csa6G382870	C3H	TF
Csa6G382950	NAC	TF
Csa6G383530	Others	TR
Csa6G385060	TRAF	TR
Csa6G401330	bZIP	TF
Csa6G401500	SET	TR
Csa6G403070	bHLH	TF
Csa6G404200	bHLH	TF
Csa6G404240	Whirly	TF
Csa6G404260	AP2/ERF-AP2	TF
Csa6G405370	GNAT	TR
Csa6G405890	B3-ARF	TF
Csa6G405920	C2C2-GATA	TF
Csa6G405990	C2H2	TF
Csa6G407080	SWI/SNF-SWI3	TR
Csa6G409980	bHLH	TF
Csa6G411220	bZIP	TF
Csa6G417860	bHLH	TF
Csa6G421660	AP2/ERF-ERF	TF
Csa6G425110	SNF2	TR
Csa6G425700	NF-YB	TF
Csa6G425720	NAC	TF
Csa6G425760	NAC	TF
Csa6G425810	E2F-DP	TF
Csa6G426360	HB-BELL	TF
Csa6G426940	C2C2-YABBY	TF
Csa6G426970	NF-YC	TF
Csa6G432270	SRS	TF
Csa6G432280	HB-other	TF
Csa6G433800	SNF2	TR
Csa6G439960	NF-YA	TF
Csa6G445000	S1Fa-like	TF
Csa6G445020	C2H2	TF
Csa6G445210	B3-ARF	TF
Csa6G446400	TCP	TF
Csa6G449320	HB-HD-ZIP	TF
Csa6G450420	AP2/ERF-ERF	TF
Csa6G452770	NAC	TF
Csa6G453270	NAC	TF
Csa6G453770	NAC	TF
Csa6G454380	OFP	TF
Csa6G454430	E2F-DP	TF
Csa6G454440	mTERF	TR
Csa6G476080	SET	TR
Csa6G476110	SNF2	TR
Csa6G483360	NAC	TF
Csa6G483450	bHLH	TF
Csa6G483460	C3H	TF
Csa6G484540	GRAS	TF
Csa6G486670	IWS1	TR
Csa6G486790	AP2/ERF-ERF	TF
Csa6G486880	WRKY	TF
Csa6G486960	WRKY	TF
Csa6G487740	mTERF	TR
Csa6G487760	Others	TR
Csa6G487770	HB-BELL	TF
Csa6G487810	SET	TR
Csa6G489940	B3	TF
Csa6G489950	B3	TF
Csa6G489960	B3	TF
Csa6G489970	B3	TF
Csa6G489980	B3	TF
Csa6G489990	B3	TF
Csa6G490030	C2C2-Dof	TF
Csa6G490130	C2C2-Dof	TF
Csa6G490190	GARP-G2-like	TF
Csa6G490860	AP2/ERF-ERF	TF
Csa6G490870	HSF	TF
Csa6G491000	bHLH	TF
Csa6G491020	AP2/ERF-AP2	TF
Csa6G491030	AP2/ERF-ERF	TF
Csa6G491080	WRKY	TF
Csa6G491690	MYB	TF
Csa6G495010	GRAS	TF
Csa6G495020	LOB	TF
Csa6G495060	GNAT	TR
Csa6G495100	TAZ	TR
Csa6G495620	GRAS	TF
Csa6G495660	MYB-related	TF
Csa6G495710	MYB-related	TF
Csa6G495730	GNAT	TR
Csa6G495860	bZIP	TF
Csa6G496380	GRF	TF
Csa6G496390	AP2/ERF-AP2	TF
Csa6G496960	MYB-related	TF
Csa6G496990	HB-HD-ZIP	TF
Csa6G497100	bHLH	TF
Csa6G497110	bHLH	TF
Csa6G497120	bHLH	TF
Csa6G497220	AUX/IAA	TR
Csa6G497260	bHLH	TF
Csa6G497370	C2C2-Dof	TF
Csa6G499060	bHLH	TF
Csa6G499130	zf-HD	TF
Csa6G499720	HB-HD-ZIP	TF
Csa6G499870	C2H2	TF
Csa6G499890	MYB-related	TF
Csa6G500550	AP2/ERF-ERF	TF
Csa6G501930	BES1	TF
Csa6G501990	HB-other	TF
Csa6G502020	bZIP	TF
Csa6G502050	C2H2	TF
Csa6G502620	GRAS	TF
Csa6G502700	C2C2-GATA	TF
Csa6G502710	zf-HD	TF
Csa6G502740	TUB	TF
Csa6G504520	bZIP	TF
Csa6G504650	SRS	TF
Csa6G504690	C2C2-GATA	TF
Csa6G504710	C3H	TF
Csa6G505230	DBB	TF
Csa6G505270	NAC	TF
Csa6G505290	C3H	TF
Csa6G505860	HB-WOX	TF
Csa6G505920	bHLH	TF
Csa6G509590	C2H2	TF
Csa6G509650	RWP-RK	TF
Csa6G510280	GARP-G2-like	TF
Csa6G510300	GARP-G2-like	TF
Csa6G511070	FAR1	TF
Csa6G511620	GRAS	TF
Csa6G512880	OFP	TF
Csa6G513430	HB-KNOX	TF
Csa6G513530	WRKY	TF
Csa6G513640	GARP-G2-like	TF
Csa6G514870	HB-HD-ZIP	TF
Csa6G516640	GeBP	TF
Csa6G516660	C2H2	TF
Csa6G516830	Jumonji	TR
Csa6G517080	B3	TF
Csa6G517140	SNF2	TR
Csa6G517150	C2C2-Dof	TF
Csa6G517310	HSF	TF
Csa6G517930	B3	TF
Csa6G517940	C2C2-Dof	TF
Csa6G517950	C2C2-Dof	TF
Csa6G517960	SBP	TF
Csa6G518020	C3H	TF
Csa6G518040	AP2/ERF-ERF	TF
Csa6G518120	HB-other	TF
Csa6G518170	NAC	TF
Csa6G518210	B3-ARF	TF
Csa6G518230	VOZ	TF
Csa6G518270	HB-WOX	TF
Csa6G518290	AP2/ERF-ERF	TF
Csa6G518300	AP2/ERF-ERF	TF
Csa6G519570	C2C2-Dof	TF
Csa6G519620	GARP-G2-like	TF
Csa6G520290	OFP	TF
Csa6G520300	HSF	TF
Csa6G520410	MADS-MIKC	TF
Csa6G522650	WRKY	TF
Csa6G522770	HMG	TR
Csa6G523460	Tify	TF
Csa6G524000	TCP	TF
Csa6G524670	B3-ARF	TF
Csa6G525240	LOB	TF
Csa6G525430	HB-HD-ZIP	TF
Csa6G525440	NF-YA	TF
Csa6G525560	PHD	TR
Csa6G526230	WRKY	TF
Csa6G526320	C2C2-LSD	TF
Csa6G526390	C2H2	TF
Csa6G526480	PLATZ	TF
Csa6G526520	PHD	TR
Csa6G527060	GNAT	TR
Csa6G538640	FAR1	TF
Csa6G538700	MYB	TF
Csa7G000020	MYB-related	TF
Csa7G000520	bHLH	TF
Csa7G004100	PHD	TR
Csa7G004690	DBB	TF
Csa7G006220	SWI/SNF-BAF60b	TR
Csa7G007860	BBR-BPC	TF
Csa7G007880	bZIP	TF
Csa7G007890	bZIP	TF
Csa7G007900	C3H	TF
Csa7G010300	CSD	TF
Csa7G012380	bZIP	TF
Csa7G013950	GNAT	TR
Csa7G020910	NAC	TF
Csa7G022420	NAC	TF
Csa7G024090	C2H2	TF
Csa7G029420	FAR1	TF
Csa7G029940	mTERF	TR
Csa7G030500	MYB-related	TF
Csa7G031530	C2C2-CO-like	TF
Csa7G031610	SET	TR
Csa7G031740	FAR1	TF
Csa7G033350	WRKY	TF
Csa7G033400	GNAT	TR
Csa7G039240	C2H2	TF
Csa7G041360	bZIP	TF
Csa7G041370	HB-KNOX	TF
Csa7G041880	PHD	TR
Csa7G041980	Rcd1-like	TR
Csa7G043020	WRKY	TF
Csa7G043580	MYB	TF
Csa7G044240	HB-HD-ZIP	TF
Csa7G044790	C3H	TF
Csa7G044810	Others	TR
Csa7G044900	GeBP	TF
Csa7G044910	bHLH	TF
Csa7G044920	SET	TR
Csa7G044940	GRAS	TF
Csa7G045590	MYB	TF
Csa7G046120	MYB	TF
Csa7G047220	ULT	TF
Csa7G047400	AP2/ERF-ERF	TF
Csa7G048070	bHLH	TF
Csa7G048620	Trihelix	TF
Csa7G049170	WRKY	TF
Csa7G049230	AP2/ERF-ERF	TF
Csa7G049250	C3H	TF
Csa7G051420	NF-YC	TF
Csa7G051450	SRS	TF
Csa7G056460	Others	TR
Csa7G058030	NAC	TF
Csa7G062840	CAMTA	TF
Csa7G064580	C2C2-GATA	TF
Csa7G064600	SWI/SNF-BAF60b	TR
Csa7G069180	bHLH	TF
Csa7G071340	LIM	TF
Csa7G071410	bHLH	TF
Csa7G071440	C2H2	TF
Csa7G071540	SWI/SNF-BAF60b	TR
Csa7G073570	bZIP	TF
Csa7G073650	bHLH	TF
Csa7G073700	AP2/ERF-ERF	TF
Csa7G073740	B3	TF
Csa7G074870	GARP-G2-like	TF
Csa7G075660	mTERF	TR
Csa7G103290	C3H	TF
Csa7G154490	mTERF	TR
Csa7G168060	MYB-related	TF
Csa7G169070	MYB-related	TF
Csa7G169590	MYB-related	TF
Csa7G170600	MYB-related	TF
Csa7G179630	MYB-related	TF
Csa7G192200	TRAF	TR
Csa7G207020	NAC	TF
Csa7G214190	Rcd1-like	TR
Csa7G219240	PHD	TR
Csa7G219830	TRAF	TR
Csa7G221340	C3H	TF
Csa7G234150	OFP	TF
Csa7G234710	PHD	TR
Csa7G236280	WRKY	TF
Csa7G237830	NAC	TF
Csa7G237840	LOB	TF
Csa7G237850	Others	TR
Csa7G252650	C3H	TF
Csa7G252670	SWI/SNF-BAF60b	TR
Csa7G252700	NAC	TF
Csa7G268530	mTERF	TR
Csa7G270590	DDT	TR
Csa7G273640	NAC	TF
Csa7G290450	C2H2	TF
Csa7G312420	GNAT	TR
Csa7G322070	GRAS	TF
Csa7G324150	bZIP	TF
Csa7G328830	WRKY	TF
Csa7G329330	B3-ARF	TF
Csa7G333400	bHLH	TF
Csa7G336510	B3	TF
Csa7G341240	Trihelix	TF
Csa7G352440	AP2/ERF-ERF	TF
Csa7G353010	NAC	TF
Csa7G360030	bHLH	TF
Csa7G372280	GRAS	TF
Csa7G372900	FAR1	TF
Csa7G373460	LOB	TF
Csa7G373480	Jumonji	TR
Csa7G375750	FAR1	TF
Csa7G375780	MYB	TF
Csa7G375820	AP2/ERF-ERF	TF
Csa7G375830	AP2/ERF-ERF	TF
Csa7G378410	WRKY	TF
Csa7G378520	AUX/IAA	TR
Csa7G378530	AUX/IAA	TR
Csa7G378550	bHLH	TF
Csa7G378570	bZIP	TF
Csa7G387720	HSF	TF
Csa7G387730	C2H2	TF
Csa7G388340	OFP	TF
Csa7G388430	GNAT	TR
Csa7G395240	C2H2	TF
Csa7G395250	NF-YB	TF
Csa7G405910	GARP-G2-like	TF
Csa7G405920	GARP-G2-like	TF
Csa7G405930	GARP-G2-like	TF
Csa7G405980	C2C2-GATA	TF
Csa7G406990	C2H2	TF
Csa7G407580	PHD	TR
Csa7G407660	bZIP	TF
Csa7G407700	GRAS	TF
Csa7G407820	WRKY	TF
Csa7G413890	MYB	TF
Csa7G420850	GNAT	TR
Csa7G428130	NF-YA	TF
Csa7G428260	C2H2	TF
Csa7G428290	C3H	TF
Csa7G428890	bHLH	TF
Csa7G429510	MYB-related	TF
Csa7G429520	HB-HD-ZIP	TF
Csa7G430180	C2H2	TF
Csa7G431330	AP2/ERF-AP2	TF
Csa7G431340	TUB	TF
Csa7G431360	MYB	TF
Csa7G432050	C2H2	TF
Csa7G432080	AP2/ERF-ERF	TF
Csa7G432130	AP2/ERF-ERF	TF
Csa7G432410	FAR1	TF
Csa7G432650	HB-BELL	TF
Csa7G433210	C3H	TF
Csa7G440550	AUX/IAA	TR
Csa7G446700	Trihelix	TF
Csa7G446730	OFP	TF
Csa7G447000	HB-HD-ZIP	TF
Csa7G447060	AUX/IAA	TR
Csa7G447150	AP2/ERF-ERF	TF
Csa7G447800	C2C2-GATA	TF
Csa7G448080	ARID	TR
Csa7G448110	AP2/ERF-ERF	TF
Csa7G448720	Trihelix	TF
Csa7G448770	C3H	TF
Csa7G448810	Tify	TF
Csa7G450500	GRAS	TF
Csa7G450550	MYB-related	TF
Csa7G450620	Alfin-like	TF
Csa7G450800	C2H2	TF
Csa7G451300	LOB	TF
Csa7G452040	bHLH	TF
Csa7G452880	MYB-related	TF
Csa7G452940	HB-HD-ZIP	TF
Csa7G452960	C2C2-GATA	TF
CsaUNG003730	AP2/ERF-ERF	TF
CsaUNG006760	HMG	TR
CsaUNG008280	SNF2	TR
CsaUNG026620	C2C2-YABBY	TF
CsaUNG027960	Others	TR
CsaUNG031640	AP2/ERF-RAV	TF
Cucumis_sativus_newGene_1034	MYB	TF
Cucumis_sativus_newGene_1051	MADS-MIKC	TF
Cucumis_sativus_newGene_1430	C3H	TF
Cucumis_sativus_newGene_1504	bHLH	TF
Cucumis_sativus_newGene_1609	NF-YC	TF
Cucumis_sativus_newGene_1677	CSD	TF
Cucumis_sativus_newGene_1735	mTERF	TR
Cucumis_sativus_newGene_1736	mTERF	TR
Cucumis_sativus_newGene_1739	mTERF	TR
Cucumis_sativus_newGene_178	MYB	TF
Cucumis_sativus_newGene_1813	C2H2	TF
Cucumis_sativus_newGene_1848	WRKY	TF
Cucumis_sativus_newGene_222	AP2/ERF-ERF	TF
Cucumis_sativus_newGene_223	AP2/ERF-ERF	TF
Cucumis_sativus_newGene_452	Trihelix	TF
Cucumis_sativus_newGene_453	Trihelix	TF
Cucumis_sativus_newGene_470	Others	TR
Cucumis_sativus_newGene_491	mTERF	TR
Cucumis_sativus_newGene_492	mTERF	TR
Cucumis_sativus_newGene_493	mTERF	TR
Cucumis_sativus_newGene_685	mTERF	TR
Cucumis_sativus_newGene_689	mTERF	TR
Cucumis_sativus_newGene_694	mTERF	TR
Cucumis_sativus_newGene_696	mTERF	TR
Cucumis_sativus_newGene_697	mTERF	TR
Cucumis_sativus_newGene_698	mTERF	TR
Cucumis_sativus_newGene_699	mTERF	TR
Cucumis_sativus_newGene_742	MADS-MIKC	TF
Cucumis_sativus_newGene_781	AP2/ERF-ERF	TF
Cucumis_sativus_newGene_8	MYB	TF
Cucumis_sativus_newGene_864	MADS-MIKC	TF
Csa1G002860	RLK-Pelle_LRR-XI-2	PK
Csa1G003510	TKL-Pl-4	PK
Csa1G004050	RLK-Pelle_L-LEC	PK
Csa1G004240	RLK-Pelle_LRR-XI-1	PK
Csa1G005500	TKL-Pl-4	PK
Csa1G005510	TKL-Pl-4	PK
Csa1G007860	AGC-Pl	PK
Csa1G008550	RLK-Pelle_LRR-XIIIa	PK
Csa1G011440	RLK-Pelle_CrRLK1L-1	PK
Csa1G011510	RLK-Pelle_LRR-Xb-2	PK
Csa1G014500	NAK	PK
Csa1G024230	RLK-Pelle_WAK_LRK10L-1	PK
Csa1G024870	CMGC_CDK-CDK7	PK
Csa1G024990	CMGC_MAPK	PK
Csa1G025770	TLK	PK
Csa1G025840	RLK-Pelle_LRR-III	PK
Csa1G027520	RLK-Pelle_LRR-VIII-1	PK
Csa1G028020	RLK-Pelle_LRR-VIII-1	PK
Csa1G029580	CMGC_DYRK-PRP4	PK
Csa1G031190	AGC_MAST	PK
Csa1G031200	RLK-Pelle_LRR-III	PK
Csa1G038910	CMGC_CDK-CRK7-CDK9	PK
Csa1G041540	NAK	PK
Csa1G042370	RLK-Pelle_DLSV	PK
Csa1G042480	RLK-Pelle_WAK_LRK10L-1	PK
Csa1G042500	RLK-Pelle_LRK10L-2	PK
Csa1G042510	RLK-Pelle_LRK10L-2	PK
Csa1G042520	RLK-Pelle_WAK_LRK10L-1	PK
Csa1G042720	CMGC_MAPK	PK
Csa1G042730	TKL_CTR1-DRK-2	PK
Csa1G042890	CMGC_CDK-CRK7-CDK9	PK
Csa1G042930	RLK-Pelle_LRR-III	PK
Csa1G042980	STE_STE7	PK
Csa1G045440	RLK-Pelle_RLCK-VIIa-2	PK
Csa1G045450	RLK-Pelle_RLCK-VIIa-2	PK
Csa1G045570	RLK-Pelle_LRR-XIIIa	PK
Csa1G045620	CAMK_CDPK	PK
Csa1G046040	TKL-Pl-4	PK
Csa1G046270	RLK-Pelle_LRR-XI-1	PK
Csa1G046910	WNK_NRBP	PK
Csa1G048950	CMGC_CLK	PK
Csa1G050370	RLK-Pelle_LRR-VI-1	PK
Csa1G051730	CMGC_CDK-CRK7-CDK9	PK
Csa1G051820	RLK-Pelle_LRR-XI-1	PK
Csa1G056960	RLK-Pelle_C-LEC	PK
Csa1G057040	TKL-Pl-6	PK
Csa1G064790	RLK-Pelle_DLSV	PK
Csa1G064870	RLK-Pelle_DLSV	PK
Csa1G065380	RLK-Pelle_DLSV	PK
Csa1G065420	RLK-Pelle_DLSV	PK
Csa1G065930	RLK-Pelle_DLSV	PK
Csa1G071140	RLK-Pelle_DLSV	PK
Csa1G071150	RLK-Pelle_DLSV	PK
Csa1G071160	RLK-Pelle_DLSV	PK
Csa1G071170	RLK-Pelle_DLSV	PK
Csa1G071270	RLK-Pelle_DLSV	PK
Csa1G073700	RLK-Pelle_DLSV	PK
Csa1G073890	RLK-Pelle_L-LEC	PK
Csa1G074900	TKL-Pl-4	PK
Csa1G075600	RLK-Pelle_LRR-XI-1	PK
Csa1G077220	CMGC_MAPK	PK
Csa1G077740	RLK-Pelle_RLCK-VIIa-1	PK
Csa1G086390	RLK-Pelle_RKF3	PK
Csa1G096640	RLK-Pelle_Extensin	PK
Csa1G175730	AGC_RSK-2	PK
Csa1G225390	RLK-Pelle_RLCK-IV	PK
Csa1G231010	RLK-Pelle_RLCK-VIIa-2	PK
Csa1G250150	RLK-Pelle_PERK-1	PK
Csa1G257860	RLK-Pelle_LRR-XII-1	PK
Csa1G257870	RLK-Pelle_LRR-XII-1	PK
Csa1G269880	CAMK_CAMKL-CHK1	PK
Csa1G276450	RLK-Pelle_LRR-II	PK
Csa1G305750	RLK-Pelle_SD-2b	PK
Csa1G407160	RLK-Pelle_LRR-III	PK
Csa1G419310	RLK-Pelle_RLCK-XV	PK
Csa1G423240	RLK-Pelle_RLCK-VI	PK
Csa1G433070	RLK-Pelle_DLSV	PK
Csa1G467120	TKL-Pl-5	PK
Csa1G467150	RLK-Pelle_DLSV	PK
Csa1G467210	STE_STE11	PK
Csa1G470320	RLK-Pelle_LRR-XII-1	PK
Csa1G470370	RLK-Pelle_LRR-XII-1	PK
Csa1G470410	RLK-Pelle_LRR-VII-2	PK
Csa1G470420	CAMK_CAMKL-CHK1	PK
Csa1G470440	RLK-Pelle_LRR-VI-2	PK
Csa1G479630	CMGC_MAPK	PK
Csa1G522520	RLK-Pelle_RLCK-VIIa-2	PK
Csa1G531690	RLK-Pelle_CR4L	PK
Csa1G532310	STE_STE11	PK
Csa1G534790	CAMK_CAMKL-CHK1	PK
Csa1G537400	AGC_RSK-2	PK
Csa1G538180	RLK-Pelle_LRR-III	PK
Csa1G542460	RLK-Pelle_DLSV	PK
Csa1G560660	CMGC_GSK	PK
Csa1G570240	RLK-Pelle_Extensin	PK
Csa1G573000	TKL-Pl-3	PK
Csa1G573620	CMGC_CDK-CRK7-CDK9	PK
Csa1G574260	TKL_CTR1-DRK-2	PK
Csa1G574960	RLK-Pelle_LRR-XI-1	PK
Csa1G575030	CMGC_Pl-Tthe	PK
Csa1G586830	RLK-Pelle_PERK-2	PK
Csa1G588530	RLK-Pelle_Extensin	PK
Csa1G589720	AGC_NDR	PK
Csa1G589750	STE_STE7	PK
Csa1G597020	RLK-Pelle_RLCK-VIIa-2	PK
Csa1G599440	RLK-Pelle_RLCK-VIIa-2	PK
Csa1G601010	RLK-Pelle_LRR-III	PK
Csa1G605730	RLK-Pelle_SD-2b	PK
Csa1G605740	RLK-Pelle_SD-2b	PK
Csa1G605750	RLK-Pelle_SD-2b	PK
Csa1G614120	CAMK_CDPK	PK
Csa1G662820	RLK-Pelle_RLCK-VIIa-1	PK
Csa1G690150	CAMK_CDPK	PK
Csa1G695390	WNK_NRBP	PK
Csa1G701280	RLK-Pelle_LRR-V	PK
Csa2G000010	RLK-Pelle_LRR-III	PK
Csa2G000130	RLK-Pelle_RLCK-VIIa-2	PK
Csa2G000340	STE_STE7	PK
Csa2G000350	RLK-Pelle_RLCK-IXb	PK
Csa2G000380	CK1_CK1	PK
Csa2G000780	STE_STE7	PK
Csa2G002550	CK1_CK1	PK
Csa2G003590	CMGC_CDK-CCRK	PK
Csa2G004170	RLK-Pelle_PERK-1	PK
Csa2G005900	RLK-Pelle_LRR-III	PK
Csa2G006100	AGC_RSK-2	PK
Csa2G007960	RLK-Pelle_RLCK-VIIa-2	PK
Csa2G009290	RLK-Pelle_LRR-XI-1	PK
Csa2G009490	CAMK_CAMKL-CHK1	PK
Csa2G010280	RLK-Pelle_CrRLK1L-1	PK
Csa2G011560	NEK	PK
Csa2G012110	WNK_NRBP	PK
Csa2G012720	CMGC_CDK-CRK7-CDK9	PK
Csa2G015850	RLK-Pelle_RLCK-VI	PK
Csa2G021750	STE_STE11	PK
Csa2G034780	RLK-Pelle_RLCK-V	PK
Csa2G049880	TKL-Pl-6	PK
Csa2G057590	RLK-Pelle_RLCK-VI	PK
Csa2G070290	RLK-Pelle_RLCK-IXb	PK
Csa2G070340	RLK-Pelle_RLCK-VIIa-2	PK
Csa2G070870	TKL-Pl-4	PK
Csa2G138740	RLK-Pelle_L-LEC	PK
Csa2G155100	RLK-Pelle_LRR-XI-1	PK
Csa2G162150	RLK-Pelle_LRR-XI-1	PK
Csa2G174100	CK1_CK1	PK
Csa2G174110	AGC_NDR	PK
Csa2G205940	CAMK_CAMKL-CHK1	PK
Csa2G229920	CMGC_GSKL	PK
Csa2G236620	CAMK_OST1L	PK
Csa2G245510	RLK-Pelle_PERK-1	PK
Csa2G246540	RLK-Pelle_LRR-XIV	PK
Csa2G270770	RLK-Pelle_RLCK-VI	PK
Csa2G278170	STE_STE11	PK
Csa2G286490	CAMK_OST1L	PK
Csa2G286510	RLK-Pelle_LysM	PK
Csa2G292800	CAMK_CDPK	PK
Csa2G336150	RLK-Pelle_RLCK-VI	PK
Csa2G336720	CAMK_CDPK	PK
Csa2G338880	RLK-Pelle_LRR-II	PK
Csa2G348900	RLK-Pelle_LRR-II	PK
Csa2G348950	RLK-Pelle_DLSV	PK
Csa2G348960	RLK-Pelle_DLSV	PK
Csa2G348970	RLK-Pelle_DLSV	PK
Csa2G350480	CMGC_CDK-PITSLRE	PK
Csa2G354850	CMGC_CK2	PK
Csa2G354930	RLK-Pelle_LRR-XII-1	PK
Csa2G354940	RLK-Pelle_LRR-XII-1	PK
Csa2G354950	RLK-Pelle_LRR-XII-1	PK
Csa2G354960	RLK-Pelle_LRR-XII-1	PK
Csa2G354970	RLK-Pelle_LRR-XII-1	PK
Csa2G356650	RLK-Pelle_RLCK-V	PK
Csa2G357270	AGC_NDR	PK
Csa2G360650	STE_STE11	PK
Csa2G360770	RLK-Pelle_WAK_LRK10L-1	PK
Csa2G360830	RLK-Pelle_LysM	PK
Csa2G361890	CMGC_MAPK	PK
Csa2G369830	RLK-Pelle_CR4L	PK
Csa2G372190	CAMK_CAMKL-CHK1	PK
Csa2G372790	RLK-Pelle_LRR-XI-1	PK
Csa2G373400	RLK-Pelle_LRR-XI-1	PK
Csa2G373520	CK1_CK1-Pl	PK
Csa2G375780	CMGC_CLK	PK
Csa2G377890	RLK-Pelle_LRR-III	PK
Csa2G377920	RLK-Pelle_RLCK-IXb	PK
Csa2G382510	RLK-Pelle_RLCK-X	PK
Csa2G404850	RLK-Pelle_WAK_LRK10L-1	PK
Csa2G404910	RLK-Pelle_LRR-III	PK
Csa2G406770	RLK-Pelle_LysM	PK
Csa2G406790	RLK-Pelle_LRR-VI-1	PK
Csa2G409490	CMGC_GSK	PK
Csa2G416770	STE_STE11	PK
Csa2G425780	RLK-Pelle_CrRLK1L-1	PK
Csa2G425790	RLK-Pelle_CrRLK1L-1	PK
Csa2G427340	RLK-Pelle_LRR-III	PK
Csa2G439150	RLK-Pelle_L-LEC	PK
Csa2G439180	RLK-Pelle_L-LEC	PK
Csa2G439210	RLK-Pelle_L-LEC	PK
Csa2G439220	RLK-Pelle_L-LEC	PK
Csa3G001730	RLK-Pelle_RLCK-VIIa-2	PK
Csa3G001760	RLK-Pelle_RLCK-VIIa-2	PK
Csa3G002480	TKL-Pl-4	PK
Csa3G002910	STE_STE20-Fray	PK
Csa3G005580	CMGC_RCK	PK
Csa3G017030	RLK-Pelle_RLCK-VIIa-2	PK
Csa3G017090	CAMK_OST1L	PK
Csa3G036410	RLK-Pelle_LRR-IV	PK
Csa3G037080	RLK-Pelle_LRR-VII-1	PK
Csa3G048440	RLK-Pelle_L-LEC	PK
Csa3G062560	WNK_NRBP	PK
Csa3G067770	Group-Pl-4	PK
Csa3G077600	CAMK_CDPK	PK
Csa3G077750	RLK-Pelle_RLCK-VIIa-1	PK
Csa3G098040	RLK-Pelle_LRR-I-2	PK
Csa3G099580	RLK-Pelle_DLSV	PK
Csa3G107010	RLK-Pelle_LRR-XI-1	PK
Csa3G114500	RLK-Pelle_RLCK-VI	PK
Csa3G115060	RLK-Pelle_L-LEC	PK
Csa3G115090	RLK-Pelle_L-LEC	PK
Csa3G115100	RLK-Pelle_LRR-XI-1	PK
Csa3G116740	AGC_RSK-2	PK
Csa3G118190	CAMK_CAMKL-CHK1	PK
Csa3G119370	WNK_NRBP	PK
Csa3G120430	TKL_Gdt	PK
Csa3G121690	RLK-Pelle_RLCK-V	PK
Csa3G121770	RLK-Pelle_RLCK-IV	PK
Csa3G122340	RLK-Pelle_RLCK-IXb	PK
Csa3G124980	Aur	PK
Csa3G126190	RLK-Pelle_LRR-IV	PK
Csa3G127150	RLK-Pelle_RLCK-XII-1	PK
Csa3G128960	RLK-Pelle_RLCK-VIIa-2	PK
Csa3G133150	TKL-Pl-6	PK
Csa3G133200	RLK-Pelle_LRR-XI-1	PK
Csa3G133260	RLK-Pelle_LRR-XI-1	PK
Csa3G134960	CK1_CK1	PK
Csa3G135070	CAMK_CDPK	PK
Csa3G141880	STE_STE20-Fray	PK
Csa3G144110	RLK-Pelle_LysM	PK
Csa3G144130	CAMK_CAMKL-CHK1	PK
Csa3G145740	TKL-Pl-2	PK
Csa3G146410	TKL-Pl-4	PK
Csa3G151400	ULK_ULK4	PK
Csa3G152070	RLK-Pelle_RLCK-VIIa-1	PK
Csa3G171200	CAMK_CAMKL-CHK1	PK
Csa3G174580	RLK-Pelle_LRR-XI-1	PK
Csa3G175080	RLK-Pelle_LRR-XI-1	PK
Csa3G178560	RLK-Pelle_RLCK-XI	PK
Csa3G179080	RLK-Pelle_RLCK-XV	PK
Csa3G181440	RLK-Pelle_LRR-Xb-1	PK
Csa3G182750	RLK-Pelle_RLCK-IXb	PK
Csa3G182770	STE_STE11	PK
Csa3G183890	RLK-Pelle_CrRLK1L-1	PK
Csa3G183930	RLK-Pelle_RLCK-V	PK
Csa3G199620	RLK-Pelle_LRR-III	PK
Csa3G205300	RLK-Pelle_URK-1	PK
Csa3G219720	RLK-Pelle_RKF3	PK
Csa3G232950	CMGC_CDK-CRK7-CDK9	PK
Csa3G234010	RLK-Pelle_LRR-Xb-1	PK
Csa3G303640	RLK-Pelle_LRR-III	PK
Csa3G358620	RLK-Pelle_LRR-III	PK
Csa3G374210	CK1_CK1	PK
[truncated: 520 more rows]

## Sheet: different transcription factors
DEGs in the comparisions of GNo.45vsNG
#ID	gene_name	CK-1_FPKM		CK-2_FPKM		CK-3_FPKM		M45-1_FPKM		M45-2_FPKM		M45-3_FPKM		FDR	log2FC	regulated	COG_class	COG_class_annotation	GO_annotation	KEGG_annotation	KEGG_pathway_annotation	KOG_class	KOG_class_annotation	Pfam_annotation	Swiss_Prot_annotation	eggNOG_class	eggNOG_class_annotation	NR_annotation	GO_second_level_annotation
Csa6G490870	Csa6G490870	2.0736		1.53207		1.53268		5.92241		3.78254		3.807		0.00394057	1.39385	up	--	--	Molecular Function: DNA binding (GO:0003677);; Molecular Function: transcription factor activity, sequence-specific DNA binding (GO:0003700);; Cellular Component: nucleus (GO:0005634);; Biological Process: regulation of transcription, DNA-templated (GO:0006355);; Biological Process: ER-nucleus signaling pathway (GO:0006984);; Biological Process: toxin catabolic process (GO:0009407);; Biological P…	K09419|2.32922e-161|csv:101216801|K09419 heat shock transcription factor, other eukaryote | (RefSeq) heat shock factor protein HSF24	--	[K]	Transcription	HSF-type DNA-binding	Heat shock factor protein HSF24 OS=Solanum peruvianum OX=4082 GN=HSF24 PE=2 SV=1	K	Transcription	PREDICTED: heat shock factor protein HSF24 [Cucumis sativus]	molecular function: binding (GO:0005488);; molecular function: nucleic acid binding transcription factor activity (GO:0001071);; biological process: biological regulation (GO:0065007);; cellular component: cell (GO:0005623);; cellular component: organelle (GO:0043226);; cellular component: cell part (GO:0044464);; biological process: cellular process (GO:0009987);; biological process: signaling (…
Csa3G146290	Csa3G146290	0.297203		0		0.154679		2.00054		1.07711		1.25607		1.71e-05	3.24279	up	--	--	Molecular Function: transcription factor activity, sequence-specific DNA binding (GO:0003700);; Cellular Component: nucleus (GO:0005634);; Biological Process: regulation of transcription, DNA-templated (GO:0006355);; Biological Process: toxin catabolic process (GO:0009407);; Biological Process: response to heat (GO:0009408);; Molecular Function: sequence-specific DNA binding (GO:0043565);;	K09419|0|csv:101218269|K09419 heat shock transcription factor, other eukaryote | (RefSeq) heat stress transcription factor A-6b	--	[K]	Transcription	HSF-type DNA-binding	Heat stress transcription factor A-6b OS=Arabidopsis thaliana OX=3702 GN=HSFA6b PE=2 SV=1	K	Transcription	PREDICTED: heat stress transcription factor A-6b [Cucumis sativus]	molecular function: nucleic acid binding transcription factor activity (GO:0001071);; biological process: biological regulation (GO:0065007);; cellular component: cell (GO:0005623);; cellular component: organelle (GO:0043226);; cellular component: cell part (GO:0044464);; biological process: metabolic process (GO:0008152);; biological process: cellular process (GO:0009987);; biological process: s…
Csa2G000390	Csa2G000390	0.916525		1.33314		1.12234		0.340788		0.376205		0.175373		0.0112336	-1.87103	down	--	--	Molecular Function: DNA binding (GO:0003677);; Biological Process: regulation of transcription, DNA-templated (GO:0006355);; Biological Process: response to heat (GO:0009408);;	K09419|0|csv:101213275|K09419 heat shock transcription factor, other eukaryote | (RefSeq) heat stress transcription factor A-7a	--	[K]	Transcription	HSF-type DNA-binding	Heat shock factor protein HSF30 OS=Solanum peruvianum OX=4082 GN=HSF30 PE=2 SV=1	K	Transcription	PREDICTED: heat stress transcription factor A-7a isoform X1 [Cucumis sativus]	molecular function: binding (GO:0005488);; biological process: biological regulation (GO:0065007);; biological process: response to stimulus (GO:0050896)
Csa2G004690	Csa2G004690	25.9993		22.2852		24.0801		112.382		104.305		85.2616		5.67e-22	2.06595	up	--	--	Molecular Function: transcription factor activity, sequence-specific DNA binding (GO:0003700);; Cellular Component: nucleus (GO:0005634);; Biological Process: regulation of transcription, DNA-templated (GO:0006355);; Biological Process: toxin catabolic process (GO:0009407);; Biological Process: response to heat (GO:0009408);; Molecular Function: sequence-specific DNA binding (GO:0043565);;	K09419|0|csv:101211247|K09419 heat shock transcription factor, other eukaryote | (RefSeq) heat stress transcription factor C-1	--	[K]	Transcription	HSF-type DNA-binding	Heat stress transcription factor C-1 OS=Arabidopsis thaliana OX=3702 GN=HSFC1 PE=1 SV=1	K	Transcription	PREDICTED: heat stress transcription factor C-1 [Cucumis sativus]	molecular function: nucleic acid binding transcription factor activity (GO:0001071);; biological process: biological regulation (GO:0065007);; cellular component: cell (GO:0005623);; cellular component: organelle (GO:0043226);; cellular component: cell part (GO:0044464);; biological process: metabolic process (GO:0008152);; biological process: cellular process (GO:0009987);; biological process: s…
Csa6G012810	Csa6G012810	0.572649		0.692558		0.955553		2.69038		2.15043		2.58749		6.99e-05	1.73512	up	--	--	--	--	--	--	--	AP2 domain	Dehydration-responsive element-binding protein 2A OS=Arabidopsis thaliana OX=3702 GN=DREB2A PE=1 SV=1	K	Transcription	PREDICTED: dehydration-responsive element-binding protein 2C isoform X2 [Cucumis sativus]	--
Csa1G075060	Csa1G075060	4.18013		2.55146		3.2214		10.0487		6.45784		6.89666		0.00856959	1.22994	up	--	--	--	K09286|2.77022e-115|csv:101203021|K09286 EREBP-like factor | (RefSeq) ethylene-responsive transcription factor 11	--	--	--	AP2 domain	Ethylene-responsive transcription factor 9 OS=Arabidopsis thaliana OX=3702 GN=ERF9 PE=2 SV=1	K	Transcription	PREDICTED: ethylene-responsive transcription factor 11 [Cucumis sativus]	--
Csa5G635430	Csa5G635430	4.06101		2.43599		3.70718		1.92937		1.38491		1.05532		0.0201291	-1.2202	down	--	--	Biological Process: transcription, DNA-templated (GO:0006351);; Molecular Function: sequence-specific DNA binding (GO:0043565);;	K09338|0|csv:101212093|K09338 homeobox-leucine zipper protein | (RefSeq) homeobox-leucine zipper protein ATHB-20	--	[K]	Transcription	Homeobox domain;; Homeobox associated leucine zipper;; Homeobox KN domain	Homeobox-leucine zipper protein HAT7 OS=Arabidopsis thaliana OX=3702 GN=HAT7 PE=2 SV=4	K	Transcription	PREDICTED: homeobox-leucine zipper protein ATHB-20 [Cucumis sativus]	biological process: metabolic process (GO:0008152);; biological process: cellular process (GO:0009987);; molecular function: binding (GO:0005488)
Csa3G119240	Csa3G119240	28.3638		28.9014		27.5422		73.9986		67.9906		45.4632		0.00400604	1.15089	up	--	--	Biological Process: transcription, DNA-templated (GO:0006351);; Molecular Function: sequence-specific DNA binding (GO:0043565);;	K09338|6.73814e-168|csv:101204509|K09338 homeobox-leucine zipper protein | (RefSeq) homeobox-leucine zipper protein ATHB-12	--	[K]	Transcription	Homeobox domain;; Homeobox associated leucine zipper	Homeobox-leucine zipper protein ATHB-7 OS=Arabidopsis thaliana OX=3702 GN=ATHB-7 PE=1 SV=2	K	Transcription	PREDICTED: homeobox-leucine zipper protein ATHB-12 [Cucumis sativus]	biological process: metabolic process (GO:0008152);; biological process: cellular process (GO:0009987);; molecular function: binding (GO:0005488)
Csa4G645820	Csa4G645820	0.639541		0.77333		0.594536		1.81767		1.86544		2.59375		0.0137909	1.62763	up	--	--	Biological Process: transcription, DNA-templated (GO:0006351);; Biological Process: protein acetylation (GO:0006473);; Biological Process: response to cytokinin (GO:0009735);; Biological Process: primary metabolic process (GO:0044238);; Biological Process: cellular macromolecule metabolic process (GO:0044260);;	K09338|7.23944e-123|csv:101212868|K09338 homeobox-leucine zipper protein | (RefSeq) homeobox-leucine zipper protein HAT9-like	--	[K]	Transcription	Homeobox domain;; Homeobox associated leucine zipper;; Homeobox KN domain	Homeobox-leucine zipper protein HAT22 OS=Arabidopsis thaliana OX=3702 GN=HAT22 PE=1 SV=1	K	Transcription	PREDICTED: homeobox-leucine zipper protein HAT9-like [Cucumis sativus]	biological process: metabolic process (GO:0008152);; biological process: cellular process (GO:0009987);; biological process: response to stimulus (GO:0050896)
Csa2G004720	Csa2G004720	0.846564		0.521007		0.795778		3.59522		2.3779		2.60396		0.00056517	1.97249	up	[K]	Transcription	Molecular Function: transcription factor activity, sequence-specific DNA binding (GO:0003700);; Molecular Function: transcription coactivator activity (GO:0003713);; Cellular Component: nucleolus (GO:0005730);; Biological Process: protein folding (GO:0006457);; Biological Process: response to heat (GO:0009408);; Biological Process: response to water deprivation (GO:0009414);; Biological Process: …	K03627|2.86563e-98|csv:101207723|K03627 putative transcription factor | (RefSeq) multiprotein-bridging factor 1c	--	[K]	Transcription	Multiprotein bridging factor 1;; Helix-turn-helix	Multiprotein-bridging factor 1c OS=Arabidopsis thaliana OX=3702 GN=MBF1C PE=1 SV=1	K	Transcription	PREDICTED: multiprotein-bridging factor 1c [Cucumis sativus]	molecular function: nucleic acid binding transcription factor activity (GO:0001071);; biological process: biological regulation (GO:0065007);; molecular function: transcription factor activity, protein binding (GO:0000988);; cellular component: cell (GO:0005623);; cellular component: organelle (GO:0043226);; cellular component: organelle part (GO:0044422);; cellular component: cell part (GO:00444…
Csa2G200420	Csa2G200420	0.391995		0.467838		1.05722		2.66886		2.63446		2.3899		7.47e-05	1.99432	up	--	--	Cellular Component: nucleus (GO:0005634);; Biological Process: regulation of transcription, DNA-templated (GO:0006355);; Biological Process: regulation of translation (GO:0006417);; Biological Process: response to water deprivation (GO:0009414);; Biological Process: response to light stimulus (GO:0009416);; Cellular Component: plastid (GO:0009536);; Biological Process: response to wounding (GO:00…	K14484|4.82469e-152|csv:101205299|K14484 auxin-responsive protein IAA | (RefSeq) auxin-responsive protein IAA14	Plant hormone signal transduction (ko04075)	--	--	AUX/IAA family	Auxin-responsive protein IAA14 OS=Arabidopsis thaliana OX=3702 GN=IAA14 PE=1 SV=2	K	Transcription	PREDICTED: auxin-responsive protein IAA14 [Cucumis sativus]	cellular component: cell (GO:0005623);; cellular component: organelle (GO:0043226);; cellular component: cell part (GO:0044464);; biological process: biological regulation (GO:0065007);; biological process: response to stimulus (GO:0050896);; biological process: cellular process (GO:0009987);; biological process: signaling (GO:0023052);; biological process: single-organism process (GO:0044699);; …
Csa2G352420	Csa2G352420	17.834		21.2604		17.8743		43.9307		37.1032		44.684		2.46e-12	1.14756	up	--	--	Biological Process: cellular process (GO:0009987);; Molecular Function: metal ion binding (GO:0046872);;	--	--	[R]	General function prediction only	--	Zinc finger CCCH domain-containing protein 20 OS=Arabidopsis thaliana OX=3702 GN=At2g19810 PE=2 SV=1	S	Function unknown	hypothetical protein Csa_2G352420 [Cucumis sativus]	biological process: cellular process (GO:0009987);; molecular function: binding (GO:0005488)
Csa3G782710	Csa3G782710	5.36871		5.50585		5.3644		2.67583		1.02434		1.47686		0.0394114	-1.06009	down	--	--	--	K08064|0|csv:101219461|K08064 nuclear transcription factor Y, alpha | (RefSeq) nuclear transcription factor Y subunit A-10-like	--	[K]	Transcription	CCAAT-binding transcription factor (CBF-B/NF-YA) subunit B	Nuclear transcription factor Y subunit A-10 OS=Arabidopsis thaliana OX=3702 GN=NFYA10 PE=2 SV=2	K	Transcription	PREDICTED: nuclear transcription factor Y subunit A-10-like isoform X1 [Cucumis sativus]	--
Csa3G904140	Csa3G904140	28.3537		21.0634		24.5328		51.4738		51.7261		48.3633		1.63e-13	1.04629	up	--	--	Biological Process: regulation of cellular process (GO:0050794);;	--	--	[K]	Transcription	Myb-like DNA-binding domain;; Response regulator receiver domain	Two-component response regulator-like APRR2 OS=Arabidopsis thaliana OX=3702 GN=APRR2 PE=2 SV=2	K	Transcription	PREDICTED: two-component response regulator-like APRR2 isoform X4 [Cucumis sativus]	biological process: biological regulation (GO:0065007)
Csa5G605080	Csa5G605080	3.91656		3.98674		3.83469		10.8682		8.86399		8.86737		5.52e-05	1.28582	up	--	--	Molecular Function: protein binding (GO:0005515);;	--	--	--	--	ZF-HD protein dimerisation region	Zinc-finger homeodomain protein 8 OS=Arabidopsis thaliana OX=3702 GN=ZHD8 PE=1 SV=1	S	Function unknown	PREDICTED: zinc-finger homeodomain protein 8 [Cucumis sativus]	molecular function: binding (GO:0005488)
Csa6G489970	Csa6G489970	1.48514		1.64915		2.13362		3.73859		3.96082		3.41549		0.0088291	1.07911	up	--	--	--	--	--	--	--	B3 DNA binding domain	B3 domain-containing transcription factor VRN1 OS=Arabidopsis thaliana OX=3702 GN=VRN1 PE=1 SV=1	S	Function unknown	PREDICTED: B3 domain-containing transcription factor VRN1-like [Cucumis sativus]	--
Csa5G434550	Csa5G434550	31.3556		27.8886		31.464		66.3852		63.3118		60.1032		1.81e-09	1.06497	up	[TK]	Signal transduction mechanisms;; Transcription	Molecular Function: phosphorelay response regulator activity (GO:0000156);; Biological Process: phosphorelay signal transduction system (GO:0000160);; Biological Process: regulation of transcription, DNA-templated (GO:0006355);; Molecular Function: kinase activity (GO:0016301);; Biological Process: phosphorylation (GO:0016310);; Biological Process: intracellular signal transduction (GO:0035556);;	K14492|1.0768e-110|csv:101210839|K14492 two-component response regulator ARR-A family | (RefSeq) two-component response regulator ARR9-like	Plant hormone signal transduction (ko04075)	[K]	Transcription	Response regulator receiver domain	Two-component response regulator ORR9 OS=Oryza sativa subsp. japonica OX=39947 GN=RR9 PE=2 SV=2	K	Transcription	PREDICTED: two-component response regulator ARR9-like [Cucumis sativus]	molecular function: signal transducer activity (GO:0004871);; biological process: cellular process (GO:0009987);; biological process: signaling (GO:0023052);; biological process: single-organism process (GO:0044699);; biological process: response to stimulus (GO:0050896);; biological process: biological regulation (GO:0065007);; molecular function: catalytic activity (GO:0003824);; biological pro…
DEGs in the comparisions of GNo.96vsNG
#ID	gene_name	CK-1_FPKM	CK-2_FPKM	CK-3_FPKM	M96-1_FPKM	M96-2_FPKM	M96-3_FPKM	FDR	log2FC	regulated	COG_class	COG_class_annotation	GO_annotation	KEGG_annotation	KEGG_pathway_annotation	KOG_class	KOG_class_annotation	Pfam_annotation	Swiss_Prot_annotation	eggNOG_class	eggNOG_class_annotation	NR_annotation
Csa4G630010	Csa4G630010	31.2707	17.8604	25.0339	85.0241	83.2514	84.3238	2.02e-26	1.76022	up	--	--	Biological Process: metabolic process (GO:0008152);; Biological Process: response to hormone (GO:0009725);; Biological Process: regulation of cellular process (GO:0050794);;	K09286|1.5949e-64|csv:101213540|K09286 EREBP-like factor | (RefSeq) ethylene-responsive transcription factor 4	--	--	--	AP2 domain	Ethylene-responsive transcription factor 4 OS=Arabidopsis thaliana OX=3702 GN=ERF4 PE=1 SV=1	K	Transcription	PREDICTED: ethylene-responsive transcription factor 4 [Cucumis sativus]
Csa1G597730	Csa1G597730	12.5939	9.96739	11.9741	42.5671	29.713	39.7696	2.39e-10	1.68736	up	--	--	Biological Process: transcription, DNA-templated (GO:0006351);; Biological Process: cellular process (GO:0009987);; Biological Process: response to chitin (GO:0010200);;	--	--	--	--	AP2 domain	Ethylene-responsive transcription factor ERF017 OS=Arabidopsis thaliana OX=3702 GN=ERF017 PE=2 SV=1	K	Transcription	PREDICTED: ethylene-responsive transcription factor ERF017 [Cucumis sativus]
Csa1G075060	Csa1G075060	4.18013	2.55146	3.2214	20.1314	16.2481	28.6627	5.08e-07	2.69169	up	--	--	--	K09286|2.77022e-115|csv:101203021|K09286 EREBP-like factor | (RefSeq) ethylene-responsive transcription factor 11	--	--	--	AP2 domain	Ethylene-responsive transcription factor 9 OS=Arabidopsis thaliana OX=3702 GN=ERF9 PE=2 SV=1	K	Transcription	PREDICTED: ethylene-responsive transcription factor 11 [Cucumis sativus]
Csa3G180260	Csa3G180260	0.812196	0.23975	1.36227	6.59607	4.75578	8.2933	1.24e-08	2.984	up	--	--	Molecular Function: DNA binding (GO:0003677);; Molecular Function: transcription factor activity, sequence-specific DNA binding (GO:0003700);; Cellular Component: nucleus (GO:0005634);; Biological Process: regulation of transcription, DNA-templated (GO:0006355);;	K09286|1.09937e-140|csv:101220749|K09286 EREBP-like factor | (RefSeq) dehydration-responsive element-binding protein 1A	--	--	--	AP2 domain	Dehydration-responsive element-binding protein 1C OS=Arabidopsis thaliana OX=3702 GN=DREB1C PE=2 SV=2	K	Transcription	PREDICTED: dehydration-responsive element-binding protein 1A [Cucumis sativus]
Csa7G073700	Csa7G073700	0.537292	0.219581	0.378794	3.70873	3.24926	4.06773	1.69e-10	3.24727	up	--	--	--	--	--	--	--	AP2 domain	Ethylene-responsive transcription factor ERF109 OS=Arabidopsis thaliana OX=3702 GN=ERF109 PE=1 SV=1	K	Transcription	PREDICTED: ethylene-responsive transcription factor ERF109-like [Cucumis sativus]
Csa5G174570	Csa5G174570	0.146961	0.464266	0.1298	1.25591	1.66973	2.4456	0.00013333	2.83037	up	--	--	Molecular Function: DNA binding (GO:0003677);; Molecular Function: transcription factor activity, sequence-specific DNA binding (GO:0003700);; Cellular Component: nucleus (GO:0005634);; Biological Process: regulation of transcription, DNA-templated (GO:0006355);; Biological Process: response to cold (GO:0009409);;	--	--	--	--	AP2 domain	Dehydration-responsive element-binding protein 1B OS=Arabidopsis thaliana OX=3702 GN=DREB1B PE=1 SV=2	K	Transcription	PREDICTED: dehydration-responsive element-binding protein 1B-like [Cucumis sativus]
Csa3G357110	Csa3G357110	1.51598	1.7094	1.63906	4.00552	3.89281	3.77396	0.0104181	1.25815	up	--	--	Biological Process: cellular process (GO:0009987);; Biological Process: single-organism process (GO:0044699);;	--	--	--	--	AP2 domain	Ethylene-responsive transcription factor CRF4 OS=Arabidopsis thaliana OX=3702 GN=CRF4 PE=1 SV=2	K	Transcription	PREDICTED: ethylene-responsive transcription factor CRF4 [Cucumis sativus]
Csa3G207390	Csa3G207390	5.44884	2.94073	4.92812	27.2284	17.7364	28.7488	4.1e-09	2.45434	up	--	--	Biological Process: metabolic process (GO:0008152);; Biological Process: cellular process (GO:0009987);;	--	--	--	--	AP2 domain	Ethylene-responsive transcription factor ERF109 OS=Arabidopsis thaliana OX=3702 GN=ERF109 PE=1 SV=1	K	Transcription	PREDICTED: ethylene-responsive transcription factor ERF109 [Cucumis sativus]
Csa2G382540	Csa2G382540	4.63022	2.5195	3.61226	7.24711	6.76126	8.91563	0.00959431	1.07509	up	--	--	Molecular Function: DNA binding (GO:0003677);; Molecular Function: transcription factor activity, sequence-specific DNA binding (GO:0003700);; Cellular Component: nucleus (GO:0005634);; Biological Process: transcription, DNA-templated (GO:0006351);; Biological Process: regulation of transcription, DNA-templated (GO:0006355);; Biological Process: gibberellic acid mediated signaling pathway (GO:000…	--	--	--	--	AP2 domain	Ethylene-responsive transcription factor ERF003 OS=Arabidopsis thaliana OX=3702 GN=ERF003 PE=2 SV=1	K	Transcription	PREDICTED: ethylene-responsive transcription factor ERF003-like [Cucumis sativus]
Csa7G049230	Csa7G049230	40.5545	30.5712	36.5955	106.03	96.2106	100.175	4.27e-22	1.48144	up	--	--	Biological Process: transcription, DNA-templated (GO:0006351);; Biological Process: response to hormone (GO:0009725);; Biological Process: regulation of cellular process (GO:0050794);;	K09286|1.04211e-117|csv:101210659|K09286 EREBP-like factor | (RefSeq) ethylene-responsive transcription factor 4-like	--	--	--	AP2 domain	Ethylene-responsive transcription factor 9 OS=Arabidopsis thaliana OX=3702 GN=ERF9 PE=2 SV=1	K	Transcription	PREDICTED: ethylene-responsive transcription factor 4-like [Cucumis sativus]
Csa3G018320	Csa3G018320	5.22493	2.03238	3.93552	9.23899	7.1985	11.6824	0.0109964	1.314	up	--	--	--	K09286|0|csv:101203172|K09286 EREBP-like factor | (RefSeq) ethylene-responsive transcription factor 6	--	--	--	AP2 domain	Ethylene-responsive transcription factor 6 OS=Arabidopsis thaliana OX=3702 GN=ERF6 PE=2 SV=2	K	Transcription	PREDICTED: ethylene-responsive transcription factor 6 [Cucumis sativus]
Csa5G167120	Csa5G167120	43.4867	34.4705	36.8849	74.1407	70.5096	95.0978	1.01e-05	1.05379	up	--	--	Biological Process: metabolic process (GO:0008152);; Biological Process: cellular process (GO:0009987);; Biological Process: response to stimulus (GO:0050896);;	--	--	--	--	AP2 domain	Ethylene-responsive transcription factor ERF105 OS=Arabidopsis thaliana OX=3702 GN=ERF105 PE=2 SV=1	K	Transcription	PREDICTED: ethylene-responsive transcription factor ERF105 [Cucumis sativus]
Csa6G518040	Csa6G518040	56.6188	47.3662	53.5826	107.3	93.8142	121.348	5.88e-10	1.02521	up	--	--	Molecular Function: DNA binding (GO:0003677);; Molecular Function: transcription factor activity, sequence-specific DNA binding (GO:0003700);; Cellular Component: nucleus (GO:0005634);; Biological Process: regulation of transcription, DNA-templated (GO:0006355);;	K09286|8.72202e-104|csv:101222924|K09286 EREBP-like factor | (RefSeq) ERF1; ethylene-responsive transcription factor 4-like	--	--	--	AP2 domain	Ethylene-responsive transcription factor 4 OS=Nicotiana sylvestris OX=4096 GN=ERF4 PE=2 SV=1	K	Transcription	ethylene-responsive transcription factor 4-like [Cucumis sativus]
Cucumis_sativus_newGene_222	--	7.66383	7.85156	6.73422	17.8296	19.0859	16.1934	1.13e-10	1.17085	up	--	--	Molecular Function: DNA binding (GO:0003677);; Molecular Function: transcription factor activity, sequence-specific DNA binding (GO:0003700);; Cellular Component: nucleus (GO:0005634);; Biological Process: regulation of transcription, DNA-templated (GO:0006355);;	K09286|0|csv:101214560|K09286 EREBP-like factor | (RefSeq) ethylene-responsive transcription factor RAP2-13-like	--	--	--	AP2 domain	Ethylene-responsive transcription factor RAP2-4 OS=Arabidopsis thaliana OX=3702 GN=RAP2-4 PE=1 SV=1	K	Transcription	PREDICTED: ethylene-responsive transcription factor RAP2-13-like [Cucumis sativus]
Csa4G370550	Csa4G370550	4.28598	3.12679	3.90214	10.6717	11.131	9.84661	5.8e-06	1.47392	up	--	--	Biological Process: gene expression (GO:0010467);; Biological Process: regulation of primary metabolic process (GO:0080090);; Biological Process: regulation of cellular macromolecule biosynthetic process (GO:2000112);;	--	--	--	--	AP2 domain	Ethylene-responsive transcription factor ERF012 OS=Arabidopsis thaliana OX=3702 GN=ERF012 PE=2 SV=1	K	Transcription	PREDICTED: ethylene-responsive transcription factor ERF014-like [Cucumis sativus]
Csa4G638510	Csa4G638510	4.78047	4.8151	4.22309	11.6561	10.8862	18.5217	0.00431887	1.55724	up	--	--	Molecular Function: binding (GO:0005488);; Biological Process: response to stress (GO:0006950);; Biological Process: response to abiotic stimulus (GO:0009628);; Biological Process: response to hormone (GO:0009725);; Biological Process: response to inorganic substance (GO:0010035);; Biological Process: response to lipid (GO:0033993);; Biological Process: response to oxygen-containing compound (GO:…	--	--	[K]	Transcription	Myb-like DNA-binding domain;; Myb-like DNA-binding domain	Transcription factor MYB77 OS=Arabidopsis thaliana OX=3702 GN=MYB77 PE=1 SV=1	K	Transcription	PREDICTED: transcriptional activator Myb-like [Cucumis sativus]
Csa2G360620	Csa2G360620	4.03064	2.74063	2.76145	8.42079	7.62007	9.78737	2.96e-05	1.42502	up	--	--	Molecular Function: DNA binding (GO:0003677);; Molecular Function: chromatin binding (GO:0003682);; Molecular Function: binding (GO:0005488);;	--	--	[K]	Transcription	Myb-like DNA-binding domain;; Myb-like DNA-binding domain	Transcription factor MYB77 OS=Arabidopsis thaliana OX=3702 GN=MYB77 PE=1 SV=1	K	Transcription	PREDICTED: transcription factor MYB44-like [Cucumis sativus]
Csa2G354820	Csa2G354820	6.26758	3.97392	5.21893	13.756	11.8744	17.4286	3.48e-06	1.46708	up	--	--	Biological Process: response to stress (GO:0006950);; Biological Process: response to abiotic stimulus (GO:0009628);;	--	--	[R]	General function prediction only	C2H2-type zinc finger;; C2H2-type zinc finger	Zinc finger protein ZAT10 OS=Arabidopsis thaliana OX=3702 GN=ZAT10 PE=2 SV=1	S	Function unknown	PREDICTED: zinc finger protein ZAT10-like [Cucumis sativus]
Csa6G490870	Csa6G490870	2.0736	1.53207	1.53268	4.13476	3.26044	4.7319	0.00149361	1.22682	up	--	--	Molecular Function: DNA binding (GO:0003677);; Molecular Function: transcription factor activity, sequence-specific DNA binding (GO:0003700);; Cellular Component: nucleus (GO:0005634);; Biological Process: regulation of transcription, DNA-templated (GO:0006355);; Biological Process: ER-nucleus signaling pathway (GO:0006984);; Biological Process: toxin catabolic process (GO:0009407);; Biological P…	K09419|2.32922e-161|csv:101216801|K09419 heat shock transcription factor, other eukaryote | (RefSeq) heat shock factor protein HSF24	--	[K]	Transcription	HSF-type DNA-binding	Heat shock factor protein HSF24 OS=Solanum peruvianum OX=4082 GN=HSF24 PE=2 SV=1	K	Transcription	PREDICTED: heat shock factor protein HSF24 [Cucumis sativus]
Csa2G004690	Csa2G004690	25.9993	22.2852	24.0801	50.5557	53.5668	46.5677	2.92e-09	1.05165	up	--	--	Molecular Function: transcription factor activity, sequence-specific DNA binding (GO:0003700);; Cellular Component: nucleus (GO:0005634);; Biological Process: regulation of transcription, DNA-templated (GO:0006355);; Biological Process: toxin catabolic process (GO:0009407);; Biological Process: response to heat (GO:0009408);; Molecular Function: sequence-specific DNA binding (GO:0043565);;	K09419|0|csv:101211247|K09419 heat shock transcription factor, other eukaryote | (RefSeq) heat stress transcription factor C-1	--	[K]	Transcription	HSF-type DNA-binding	Heat stress transcription factor C-1 OS=Arabidopsis thaliana OX=3702 GN=HSFC1 PE=1 SV=1	K	Transcription	PREDICTED: heat stress transcription factor C-1 [Cucumis sativus]
Csa2G228420	Csa2G228420	1.11572	1.06067	0.727893	2.01548	1.90102	2.57177	0.00144558	1.49526	up	--	--	Molecular Function: DNA binding (GO:0003677);; Molecular Function: transcription factor activity, sequence-specific DNA binding (GO:0003700);; Cellular Component: nucleus (GO:0005634);; Biological Process: regulation of transcription, DNA-templated (GO:0006355);; Biological Process: response to stress (GO:0006950);; Biological Process: response to heat (GO:0009408);; Molecular Function: sequence-…	K09419|0|csv:101212281|K09419 heat shock transcription factor, other eukaryote | (RefSeq) heat stress transcription factor A-7a	--	[K]	Transcription	HSF-type DNA-binding	Heat stress transcription factor A-6b OS=Arabidopsis thaliana OX=3702 GN=HSFA6b PE=2 SV=1	K	Transcription	PREDICTED: heat stress transcription factor A-7a [Cucumis sativus]
Csa6G055410	Csa6G055410	7.35196	5.91375	6.77793	23.5839	19.6464	19.1516	5.18e-17	1.62985	up	[T]	Signal transduction mechanisms	Molecular Function: protein serine/threonine kinase activity (GO:0004674);; Molecular Function: ATP binding (GO:0005524);; Biological Process: protein phosphorylation (GO:0006468);;	K04733|0|csv:101222159|K04733 interleukin-1 receptor-associated kinase 4 [EC:2.7.11.1] | (RefSeq) putative serine/threonine-protein kinase	--	[T]	Signal transduction mechanisms	Protein tyrosine kinase;; Protein kinase domain	Phytosulfokine receptor 2 OS=Arabidopsis thaliana OX=3702 GN=PSKR2 PE=2 SV=1	T	Signal transduction mechanisms	PREDICTED: putative serine/threonine-protein kinase [Cucumis sativus]
Csa2G406770	Csa2G406770	0.744114	0.970789	0.489585	0.271155	0.246092	0.267738	0.036179	-1.47908	down	[M]	Cell wall/membrane/envelope biogenesis	Molecular Function: protein kinase activity (GO:0004672);; Molecular Function: ATP binding (GO:0005524);; Biological Process: protein phosphorylation (GO:0006468);; Biological Process: cell wall macromolecule catabolic process (GO:0016998);;	--	--	[T]	Signal transduction mechanisms	Protein kinase domain;; Protein tyrosine kinase;; LysM domain	Protein LYK2 OS=Arabidopsis thaliana OX=3702 GN=LYK2 PE=2 SV=1	T	Signal transduction mechanisms	PREDICTED: protein LYK2 [Cucumis sativus]
Csa2G432230	Csa2G432230	2.84346	2.39297	2.38487	1.37518	1.53635	1.13156	0.0267451	-1.0024	down	--	--	Molecular Function: ATP binding (GO:0005524);; Cellular Component: nucleus (GO:0005634);; Biological Process: transcription, DNA-templated (GO:0006351);; Biological Process: regulation of transcription, DNA-templated (GO:0006355);; Molecular Function: hydrolase activity, acting on acid anhydrides, in phosphorus-containing anhydrides (GO:0016818);; Cellular Component: intracellular membrane-bounde…	--	--	--	--	WRC;; QLQ	Growth-regulating factor 5 OS=Oryza sativa subsp. japonica OX=39947 GN=GRF5 PE=2 SV=1	K	Transcription	PREDICTED: growth-regulating factor 4-like [Cucumis sativus]
Csa6G490950	Csa6G490950	0.892833	0.230507	0.429381	1.97125	2.31428	2.3057	1.28e-05	2.07811	up	[R]	General function prediction only	Molecular Function: nucleotide binding (GO:0000166);; Molecular Function: protein kinase activity (GO:0004672);; Molecular Function: protein serine/threonine kinase activity (GO:0004674);; Cellular Component: plasma membrane (GO:0005886);; Biological Process: protein phosphorylation (GO:0006468);; Biological Process: response to water deprivation (GO:0009414);; Biological Process: response to eth…	--	--	[T]	Signal transduction mechanisms	Protein kinase domain;; Protein tyrosine kinase	Mitogen-activated protein kinase kinase kinase 17 OS=Arabidopsis thaliana OX=3702 GN=MAPKKK17 PE=1 SV=1	T	Signal transduction mechanisms	PREDICTED: mitogen-activated protein kinase kinase kinase 3-like [Cucumis sativus]
Csa3G011620	Csa3G011620	16.6254	12.1026	15.1614	44.3249	35.0334	44.1402	6.65e-16	1.48379	up	--	--	Molecular Function: oxidoreductase activity (GO:0016491);;	K13422|0|csv:101205372|K13422 transcription factor MYC2 | (RefSeq) transcription factor MYC2-like	Plant hormone signal transduction (ko04075)	--	--	bHLH-MYC and R2R3-MYB transcription factors N-terminal;; Helix-loop-helix DNA-binding domain	Transcription factor MYC2 OS=Arabidopsis thaliana OX=3702 GN=MYC2 PE=1 SV=2	K	Transcription	PREDICTED: transcription factor MYC2-like [Cucumis sativus]
Csa4G064100	Csa4G064100	0.775625	0.77851	0.495334	2.49492	2.11086	2.94152	3.4e-05	1.85973	up	[T]	Signal transduction mechanisms	Molecular Function: protein serine/threonine kinase activity (GO:0004674);; Molecular Function: ATP binding (GO:0005524);; Cellular Component: nucleus (GO:0005634);; Biological Process: protein phosphorylation (GO:0006468);; Biological Process: gravitropism (GO:0009630);; Biological Process: auxin polar transport (GO:0009926);; Biological Process: lateral root development (GO:0048527);; Biologica…	--	--	[R]	General function prediction only	Protein kinase domain;; Protein tyrosine kinase	Serine/threonine-protein kinase WAG1 OS=Arabidopsis thaliana OX=3702 GN=WAG1 PE=2 SV=1	T	Signal transduction mechanisms	protein kinase PINOID 2-like [Cucumis sativus]
Csa5G434550	Csa5G434550	31.3556	27.8886	31.464	144.022	145.126	121.339	3.94e-43	2.14175	up	[TK]	Signal transduction mechanisms;; Transcription	Molecular Function: phosphorelay response regulator activity (GO:0000156);; Biological Process: phosphorelay signal transduction system (GO:0000160);; Biological Process: regulation of transcription, DNA-templated (GO:0006355);; Molecular Function: kinase activity (GO:0016301);; Biological Process: phosphorylation (GO:0016310);; Biological Process: intracellular signal transduction (GO:0035556);;	K14492|1.0768e-110|csv:101210839|K14492 two-component response regulator ARR-A family | (RefSeq) two-component response regulator ARR9-like	Plant hormone signal transduction (ko04075)	[K]	Transcription	Response regulator receiver domain	Two-component response regulator ORR9 OS=Oryza sativa subsp. japonica OX=39947 GN=RR9 PE=2 SV=2	K	Transcription	PREDICTED: two-component response regulator ARR9-like [Cucumis sativus]
Csa5G603910	Csa5G603910	2.45911	2.23836	3.2475	9.48078	8.84632	7.90462	3.32e-09	1.71101	up	[TK]	Signal transduction mechanisms;; Transcription	Molecular Function: phosphorelay response regulator activity (GO:0000156);; Biological Process: phosphorelay signal transduction system (GO:0000160);; Cellular Component: nucleus (GO:0005634);; Cellular Component: cytoplasm (GO:0005737);; Biological Process: regulation of transcription, DNA-templated (GO:0006355);; Biological Process: circadian rhythm (GO:0007623);; Biological Process: cytokinin-…	K14492|1.51223e-129|csv:101209506|K14492 two-component response regulator ARR-A family | (RefSeq) two-component response regulator ARR5	Plant hormone signal transduction (ko04075)	[K]	Transcription	Response regulator receiver domain	Two-component response regulator ARR4 OS=Arabidopsis thaliana OX=3702 GN=ARR4 PE=1 SV=1	T	Signal transduction mechanisms	PREDICTED: two-component response regulator ARR5 [Cucumis sativus]
Csa3G822100	Csa3G822100	7.05211	7.34062	7.14206	20.221	22.7528	21.6685	2.39e-10	1.43287	up	[TK]	Signal transduction mechanisms;; Transcription	Molecular Function: phosphorelay response regulator activity (GO:0000156);; Biological Process: phosphorelay signal transduction system (GO:0000160);; Molecular Function: protein binding (GO:0005515);; Cellular Component: nucleus (GO:0005634);; Biological Process: regulation of transcription, DNA-templated (GO:0006355);; Biological Process: circadian rhythm (GO:0007623);; Biological Process: resp…	K14492|8.9054e-107|csv:101220810|K14492 two-component response regulator ARR-A family | (RefSeq) two-component response regulator ARR9	Plant hormone signal transduction (ko04075)	[K]	Transcription	Response regulator receiver domain	Two-component response regulator ARR9 OS=Arabidopsis thaliana OX=3702 GN=ARR9 PE=1 SV=1	T	Signal transduction mechanisms	PREDICTED: two-component response regulator ARR9 [Cucumis sativus]
Csa4G436980	Csa4G436980	6.05553	5.12601	6.40012	13.2351	13.2269	9.8818	6.54e-05	1.02866	up	[T]	Signal transduction mechanisms	Biological Process: signal transduction (GO:0007165);; Biological Process: response to hormone (GO:0009725);;	K14492|1.21849e-120|csv:101220999|K14492 two-component response regulator ARR-A family | (RefSeq) two-component response regulator ARR8	Plant hormone signal transduction (ko04075)	[K]	Transcription	Response regulator receiver domain	Two-component response regulator ARR9 OS=Arabidopsis thaliana OX=3702 GN=ARR9 PE=1 SV=1	K	Transcription	hypothetical protein Csa_4G436980 [Cucumis sativus]
DEGs in the comparisions of GNo.45vsGNo.96
#ID	gene_name	45-1_FPKM	45-2_FPKM	45-3_FPKM	M96-1_FPKM	M96-2_FPKM	M96-3_FPKM	FDR	log2FC	regulated	COG_class	COG_class_annotation	GO_annotation	KEGG_annotation	KEGG_pathway_annotation	KOG_class	KOG_class_annotation	Pfam_annotation	Swiss_Prot_annotation	eggNOG_class	eggNOG_class_annotation	NR_annotation
Csa5G635430	Csa5G635430	1.92937	1.38491	1.05532	2.76184	4.23815	4.13852	0.00254264	1.33649	up	--	--	Biological Process: transcription, DNA-templated (GO:0006351);; Molecular Function: sequence-specific DNA binding (GO:0043565);;	K09338|0|csv:101212093|K09338 homeobox-leucine zipper protein | (RefSeq) homeobox-leucine zipper protein ATHB-20	--	[K]	Transcription	Homeobox domain;; Homeobox associated leucine zipper;; Homeobox KN domain	Homeobox-leucine zipper protein HAT7 OS=Arabidopsis thaliana OX=3702 GN=HAT7 PE=2 SV=4	K	Transcription	PREDICTED: homeobox-leucine zipper protein ATHB-20 [Cucumis sativus]
Csa3G119240	Csa3G119240	73.9986	67.9906	45.4632	22.4089	18.835	25.6189	0.00011319	-1.50049	down	--	--	Biological Process: transcription, DNA-templated (GO:0006351);; Molecular Function: sequence-specific DNA binding (GO:0043565);;	K09338|6.73814e-168|csv:101204509|K09338 homeobox-leucine zipper protein | (RefSeq) homeobox-leucine zipper protein ATHB-12	--	[K]	Transcription	Homeobox domain;; Homeobox associated leucine zipper	Homeobox-leucine zipper protein ATHB-7 OS=Arabidopsis thaliana OX=3702 GN=ATHB-7 PE=1 SV=2	K	Transcription	PREDICTED: homeobox-leucine zipper protein ATHB-12 [Cucumis sativus]
Csa7G429520	Csa7G429520	7.46556	8.66685	8.14884	16.1237	17.1244	15.242	4.36e-06	1.01317	up	--	--	Molecular Function: DNA binding (GO:0003677);; Biological Process: transcription, DNA-templated (GO:0006351);;	K09338|0|csv:101221600|K09338 homeobox-leucine zipper protein | (RefSeq) homeobox-leucine zipper protein HOX11-like	--	[K]	Transcription	Homeobox domain;; Homeobox associated leucine zipper;; Homeobox KN domain	Homeobox-leucine zipper protein HAT14 OS=Arabidopsis thaliana OX=3702 GN=HAT14 PE=2 SV=3	K	Transcription	PREDICTED: homeobox-leucine zipper protein HOX11-like [Cucumis sativus]
Csa7G049230	Csa7G049230	59.85	46.7178	41.3024	106.03	96.2106	100.175	4.02e-14	1.0207	up	--	--	Biological Process: transcription, DNA-templated (GO:0006351);; Biological Process: response to hormone (GO:0009725);; Biological Process: regulation of cellular process (GO:0050794);;	K09286|1.04211e-117|csv:101210659|K09286 EREBP-like factor | (RefSeq) ethylene-responsive transcription factor 4-like	--	--	--	AP2 domain	Ethylene-responsive transcription factor 9 OS=Arabidopsis thaliana OX=3702 GN=ERF9 PE=2 SV=1	K	Transcription	PREDICTED: ethylene-responsive transcription factor 4-like [Cucumis sativus]
Csa3G018320	Csa3G018320	3.95514	3.14556	4.20606	9.23899	7.1985	11.6824	0.00027796	1.30188	up	--	--	--	K09286|0|csv:101203172|K09286 EREBP-like factor | (RefSeq) ethylene-responsive transcription factor 6	--	--	--	AP2 domain	Ethylene-responsive transcription factor 6 OS=Arabidopsis thaliana OX=3702 GN=ERF6 PE=2 SV=2	K	Transcription	PREDICTED: ethylene-responsive transcription factor 6 [Cucumis sativus]
Csa3G207390	Csa3G207390	15.0039	9.93542	6.9484	27.2284	17.7364	28.7488	0.00992011	1.19381	up	--	--	Biological Process: metabolic process (GO:0008152);; Biological Process: cellular process (GO:0009987);;	--	--	--	--	AP2 domain	Ethylene-responsive transcription factor ERF109 OS=Arabidopsis thaliana OX=3702 GN=ERF109 PE=1 SV=1	K	Transcription	PREDICTED: ethylene-responsive transcription factor ERF109 [Cucumis sativus]
Csa4G630010	Csa4G630010	42.0244	27.9174	28.1035	85.0241	83.2514	84.3238	1.76e-21	1.3555	up	--	--	Biological Process: metabolic process (GO:0008152);; Biological Process: response to hormone (GO:0009725);; Biological Process: regulation of cellular process (GO:0050794);;	K09286|1.5949e-64|csv:101213540|K09286 EREBP-like factor | (RefSeq) ethylene-responsive transcription factor 4	--	--	--	AP2 domain	Ethylene-responsive transcription factor 4 OS=Arabidopsis thaliana OX=3702 GN=ERF4 PE=1 SV=1	K	Transcription	PREDICTED: ethylene-responsive transcription factor 4 [Cucumis sativus]
Csa1G597730	Csa1G597730	21.0655	12.7324	9.80043	42.5671	29.713	39.7696	0.00010474	1.34846	up	--	--	Biological Process: transcription, DNA-templated (GO:0006351);; Biological Process: cellular process (GO:0009987);; Biological Process: response to chitin (GO:0010200);;	--	--	--	--	AP2 domain	Ethylene-responsive transcription factor ERF017 OS=Arabidopsis thaliana OX=3702 GN=ERF017 PE=2 SV=1	K	Transcription	PREDICTED: ethylene-responsive transcription factor ERF017 [Cucumis sativus]
Csa1G075060	Csa1G075060	10.0487	6.45784	6.89666	20.1314	16.2481	28.6627	0.00292233	1.46183	up	--	--	--	K09286|2.77022e-115|csv:101203021|K09286 EREBP-like factor | (RefSeq) ethylene-responsive transcription factor 11	--	--	--	AP2 domain	Ethylene-responsive transcription factor 9 OS=Arabidopsis thaliana OX=3702 GN=ERF9 PE=2 SV=1	K	Transcription	PREDICTED: ethylene-responsive transcription factor 11 [Cucumis sativus]
Csa7G073700	Csa7G073700	1.13584	0.735641	0.793432	3.70873	3.24926	4.06773	1.96e-05	2.02997	up	--	--	--	--	--	--	--	AP2 domain	Ethylene-responsive transcription factor ERF109 OS=Arabidopsis thaliana OX=3702 GN=ERF109 PE=1 SV=1	K	Transcription	PREDICTED: ethylene-responsive transcription factor ERF109-like [Cucumis sativus]
Csa3G180260	Csa3G180260	2.69805	0.979978	1.08513	6.59607	4.75578	8.2933	7.88e-05	2.03023	up	--	--	Molecular Function: DNA binding (GO:0003677);; Molecular Function: transcription factor activity, sequence-specific DNA binding (GO:0003700);; Cellular Component: nucleus (GO:0005634);; Biological Process: regulation of transcription, DNA-templated (GO:0006355);;	K09286|1.09937e-140|csv:101220749|K09286 EREBP-like factor | (RefSeq) dehydration-responsive element-binding protein 1A	--	--	--	AP2 domain	Dehydration-responsive element-binding protein 1C OS=Arabidopsis thaliana OX=3702 GN=DREB1C PE=2 SV=2	K	Transcription	PREDICTED: dehydration-responsive element-binding protein 1A [Cucumis sativus]
Csa5G174570	Csa5G174570	0.509464	0.228905	0.59459	1.25591	1.66973	2.4456	0.00210332	1.96727	up	--	--	Molecular Function: DNA binding (GO:0003677);; Molecular Function: transcription factor activity, sequence-specific DNA binding (GO:0003700);; Cellular Component: nucleus (GO:0005634);; Biological Process: regulation of transcription, DNA-templated (GO:0006355);; Biological Process: response to cold (GO:0009409);;	--	--	--	--	AP2 domain	Dehydration-responsive element-binding protein 1B OS=Arabidopsis thaliana OX=3702 GN=DREB1B PE=1 SV=2	K	Transcription	PREDICTED: dehydration-responsive element-binding protein 1B-like [Cucumis sativus]
Csa5G606310	Csa5G606310	6.9936	7.81222	5.11388	3.72347	2.48531	3.01401	0.00102309	-1.14106	down	--	--	Molecular Function: DNA binding (GO:0003677);; Biological Process: regulation of transcription, DNA-templated (GO:0006355);; Biological Process: cellular process (GO:0009987);; Biological Process: shoot system development (GO:0048367);; Biological Process: response to stimulus (GO:0050896);;	--	--	--	--	No apical meristem (NAM) protein	NAC transcription factor 29 OS=Arabidopsis thaliana OX=3702 GN=NAC029 PE=2 SV=1	K	Transcription	PREDICTED: NAC transcription factor 29-like [Cucumis sativus]
Cucumis_sativus_newGene_685	--	0.595667	0.238876	0.277586	2.18873	2.15977	2.63732	2.89e-11	2.61395	up	--	--	--	K15032|3.43087e-134|csv:105435551|K15032 mTERF domain-containing protein, mitochondrial | (RefSeq) uncharacterized LOC105435551	--	[KR]	Transcription;; General function prediction only	mTERF;; mTERF	Pentatricopeptide repeat-containing protein At1g11290, chloroplastic OS=Arabidopsis thaliana OX=3702 GN=PCMP-H40 PE=2 SV=1	S	Function unknown	PREDICTED: uncharacterized protein LOC105435551 isoform X1 [Cucumis sativus]
Csa5G374720	Csa5G374720	2.70933	2.80127	2.34354	0.724439	0.778781	1.85861	0.0152606	-1.22709	down	[K]	Transcription	Molecular Function: transcription antitermination factor activity, RNA binding (GO:0001072);; Molecular Function: DNA binding (GO:0003677);; Molecular Function: double-stranded DNA binding (GO:0003690);; Molecular Function: single-stranded DNA binding (GO:0003697);; Molecular Function: mRNA binding (GO:0003729);; Molecular Function: copper ion binding (GO:0005507);; Molecular Function: ATP bindin…	--	--	[J]	Translation, ribosomal structure and biogenesis	'Cold-shock' DNA-binding domain;; Zinc knuckle;; Ribonuclease B OB domain	Glycine-rich protein 2 OS=Nicotiana sylvestris OX=4096 GN=GRP-2 PE=2 SV=1	K	Transcription	PREDICTED: cold shock protein 2-like [Cucumis sativus]
Csa6G513530	Csa6G513530	1.42437	1.33409	1.2116	3.56463	2.68584	2.39627	0.0134153	1.10719	up	--	--	--	--	--	--	--	WRKY DNA -binding domain	Probable WRKY transcription factor 31 OS=Arabidopsis thaliana OX=3702 GN=WRKY31 PE=2 SV=1	K	Transcription	hypothetical protein Csa_6G513530 [Cucumis sativus]
Csa3G146290	Csa3G146290	2.00054	1.07711	1.25607	0.601666	0.482391	0.412871	0.0130617	-1.53226	down	--	--	Molecular Function: transcription factor activity, sequence-specific DNA binding (GO:0003700);; Cellular Component: nucleus (GO:0005634);; Biological Process: regulation of transcription, DNA-templated (GO:0006355);; Biological Process: toxin catabolic process (GO:0009407);; Biological Process: response to heat (GO:0009408);; Molecular Function: sequence-specific DNA binding (GO:0043565);;	K09419|0|csv:101218269|K09419 heat shock transcription factor, other eukaryote | (RefSeq) heat stress transcription factor A-6b	--	[K]	Transcription	HSF-type DNA-binding	Heat stress transcription factor A-6b OS=Arabidopsis thaliana OX=3702 GN=HSFA6b PE=2 SV=1	K	Transcription	PREDICTED: heat stress transcription factor A-6b [Cucumis sativus]
Csa2G004690	Csa2G004690	112.382	104.305	85.2616	50.5557	53.5668	46.5677	1.38e-07	-1.0137	down	--	--	Molecular Function: transcription factor activity, sequence-specific DNA binding (GO:0003700);; Cellular Component: nucleus (GO:0005634);; Biological Process: regulation of transcription, DNA-templated (GO:0006355);; Biological Process: toxin catabolic process (GO:0009407);; Biological Process: response to heat (GO:0009408);; Molecular Function: sequence-specific DNA binding (GO:0043565);;	K09419|0|csv:101211247|K09419 heat shock transcription factor, other eukaryote | (RefSeq) heat stress transcription factor C-1	--	[K]	Transcription	HSF-type DNA-binding	Heat stress transcription factor C-1 OS=Arabidopsis thaliana OX=3702 GN=HSFC1 PE=1 SV=1	K	Transcription	PREDICTED: heat stress transcription factor C-1 [Cucumis sativus]
Csa2G228420	Csa2G228420	0.679889	0.177784	0.32294	2.01548	1.90102	2.57177	1.98e-08	2.40355	up	--	--	Molecular Function: DNA binding (GO:0003677);; Molecular Function: transcription factor activity, sequence-specific DNA binding (GO:0003700);; Cellular Component: nucleus (GO:0005634);; Biological Process: regulation of transcription, DNA-templated (GO:0006355);; Biological Process: response to stress (GO:0006950);; Biological Process: response to heat (GO:0009408);; Molecular Function: sequence-…	K09419|0|csv:101212281|K09419 heat shock transcription factor, other eukaryote | (RefSeq) heat stress transcription factor A-7a	--	[K]	Transcription	HSF-type DNA-binding	Heat stress transcription factor A-6b OS=Arabidopsis thaliana OX=3702 GN=HSFA6b PE=2 SV=1	K	Transcription	PREDICTED: heat stress transcription factor A-7a [Cucumis sativus]
Csa4G638510	Csa4G638510	6.19644	4.78296	4.8632	11.6561	10.8862	18.5217	0.00774567	1.35761	up	--	--	Molecular Function: binding (GO:0005488);; Biological Process: response to stress (GO:0006950);; Biological Process: response to abiotic stimulus (GO:0009628);; Biological Process: response to hormone (GO:0009725);; Biological Process: response to inorganic substance (GO:0010035);; Biological Process: response to lipid (GO:0033993);; Biological Process: response to oxygen-containing compound (GO:…	--	--	[K]	Transcription	Myb-like DNA-binding domain;; Myb-like DNA-binding domain	Transcription factor MYB77 OS=Arabidopsis thaliana OX=3702 GN=MYB77 PE=1 SV=1	K	Transcription	PREDICTED: transcriptional activator Myb-like [Cucumis sativus]
Csa2G354820	Csa2G354820	7.64508	3.72856	4.85536	13.756	11.8744	17.4286	7.21e-05	1.39611	up	--	--	Biological Process: response to stress (GO:0006950);; Biological Process: response to abiotic stimulus (GO:0009628);;	--	--	[R]	General function prediction only	C2H2-type zinc finger;; C2H2-type zinc finger	Zinc finger protein ZAT10 OS=Arabidopsis thaliana OX=3702 GN=ZAT10 PE=2 SV=1	S	Function unknown	PREDICTED: zinc finger protein ZAT10-like [Cucumis sativus]
Csa1G690150	Csa1G690150	41.7416	39.6758	34.9582	18.8433	18.6554	17.88	1.19e-12	-1.0828	down	[M]	Cell wall/membrane/envelope biogenesis	Molecular Function: protein serine/threonine kinase activity (GO:0004674);; Molecular Function: ATP binding (GO:0005524);; Biological Process: protein phosphorylation (GO:0006468);;	--	--	[T]	Signal transduction mechanisms	Protein kinase domain;; Protein tyrosine kinase;; Phosphotransferase enzyme family	Phosphoenolpyruvate carboxylase kinase 1 OS=Arabidopsis thaliana OX=3702 GN=PPCK1 PE=1 SV=1	T	Signal transduction mechanisms	PREDICTED: phosphoenolpyruvate carboxylase kinase 1-like [Cucumis sativus]
Csa2G200420	Csa2G200420	2.66886	2.63446	2.3899	0.375079	0.909186	1.13011	0.00074864	-1.67406	down	--	--	Cellular Component: nucleus (GO:0005634);; Biological Process: regulation of transcription, DNA-templated (GO:0006355);; Biological Process: regulation of translation (GO:0006417);; Biological Process: response to water deprivation (GO:0009414);; Biological Process: response to light stimulus (GO:0009416);; Cellular Component: plastid (GO:0009536);; Biological Process: response to wounding (GO:00…	K14484|4.82469e-152|csv:101205299|K14484 auxin-responsive protein IAA | (RefSeq) auxin-responsive protein IAA14	Plant hormone signal transduction (ko04075)	--	--	AUX/IAA family	Auxin-responsive protein IAA14 OS=Arabidopsis thaliana OX=3702 GN=IAA14 PE=1 SV=2	K	Transcription	PREDICTED: auxin-responsive protein IAA14 [Cucumis sativus]
Csa3G904140	Csa3G904140	51.4738	51.7261	48.3633	21.324	26.193	26.8563	6.52e-15	-1.03043	down	--	--	Biological Process: regulation of cellular process (GO:0050794);;	--	--	[K]	Transcription	Myb-like DNA-binding domain;; Response regulator receiver domain	Two-component response regulator-like APRR2 OS=Arabidopsis thaliana OX=3702 GN=APRR2 PE=2 SV=2	K	Transcription	PREDICTED: two-component response regulator-like APRR2 isoform X4 [Cucumis sativus]
Csa6G490950	Csa6G490950	0.878278	0.696429	0.838811	1.97125	2.31428	2.3057	0.00273342	1.44186	up	[R]	General function prediction only	Molecular Function: nucleotide binding (GO:0000166);; Molecular Function: protein kinase activity (GO:0004672);; Molecular Function: protein serine/threonine kinase activity (GO:0004674);; Cellular Component: plasma membrane (GO:0005886);; Biological Process: protein phosphorylation (GO:0006468);; Biological Process: response to water deprivation (GO:0009414);; Biological Process: response to eth…	--	--	[T]	Signal transduction mechanisms	Protein kinase domain;; Protein tyrosine kinase	Mitogen-activated protein kinase kinase kinase 17 OS=Arabidopsis thaliana OX=3702 GN=MAPKKK17 PE=1 SV=1	T	Signal transduction mechanisms	PREDICTED: mitogen-activated protein kinase kinase kinase 3-like [Cucumis sativus]
Csa2G295940	Csa2G295940	1.55114	1.65758	2.27582	5.5002	6.74592	4.06762	0.00034134	1.55379	up	--	--	Biological Process: regulation of transcription, DNA-templated (GO:0006355);; Biological Process: multicellular organism development (GO:0007275);; Biological Process: proximal/distal pattern formation (GO:0009954);; Biological Process: leaf morphogenesis (GO:0009965);; Biological Process: petal development (GO:0048441);;	--	--	--	--	Lateral organ boundaries (LOB) domain	LOB domain-containing protein 36 OS=Arabidopsis thaliana OX=3702 GN=LBD36 PE=2 SV=1	S	Function unknown	PREDICTED: LOB domain-containing protein 36-like [Cucumis sativus]
Csa6G055410	Csa6G055410	9.3346	7.69108	7.52605	23.5839	19.6464	19.1516	4.72e-14	1.33287	up	[T]	Signal transduction mechanisms	Molecular Function: protein serine/threonine kinase activity (GO:0004674);; Molecular Function: ATP binding (GO:0005524);; Biological Process: protein phosphorylation (GO:0006468);;	K04733|0|csv:101222159|K04733 interleukin-1 receptor-associated kinase 4 [EC:2.7.11.1] | (RefSeq) putative serine/threonine-protein kinase	--	[T]	Signal transduction mechanisms	Protein tyrosine kinase;; Protein kinase domain	Phytosulfokine receptor 2 OS=Arabidopsis thaliana OX=3702 GN=PSKR2 PE=2 SV=1	T	Signal transduction mechanisms	PREDICTED: putative serine/threonine-protein kinase [Cucumis sativus]
Csa2G009420	Csa2G009420	0.073964	0.289089	0.53587	1.58403	1.55677	1.37211	0.00020016	2.26149	up	--	--	Cellular Component: intracellular (GO:0005622);; Molecular Function: methyltransferase activity (GO:0008168);; Molecular Function: zinc ion binding (GO:0008270);; Biological Process: methylation (GO:0032259);;	--	--	--	--	PLATZ transcription factor	--	S	Function unknown	PREDICTED: uncharacterized protein LOC101202757 isoform X1 [Cucumis sativus]
Csa4G064100	Csa4G064100	1.19612	1.03769	0.915957	2.49492	2.11086	2.94152	0.0079963	1.245	up	[T]	Signal transduction mechanisms	Molecular Function: protein serine/threonine kinase activity (GO:0004674);; Molecular Function: ATP binding (GO:0005524);; Cellular Component: nucleus (GO:0005634);; Biological Process: protein phosphorylation (GO:0006468);; Biological Process: gravitropism (GO:0009630);; Biological Process: auxin polar transport (GO:0009926);; Biological Process: lateral root development (GO:0048527);; Biologica…	--	--	[R]	General function prediction only	Protein kinase domain;; Protein tyrosine kinase	Serine/threonine-protein kinase WAG1 OS=Arabidopsis thaliana OX=3702 GN=WAG1 PE=2 SV=1	T	Signal transduction mechanisms	protein kinase PINOID 2-like [Cucumis sativus]
Csa3G782710	Csa3G782710	2.67583	1.02434	1.47686	6.04806	6.19023	5.16247	0.0112857	1.13582	up	--	--	--	K08064|0|csv:101219461|K08064 nuclear transcription factor Y, alpha | (RefSeq) nuclear transcription factor Y subunit A-10-like	--	[K]	Transcription	CCAAT-binding transcription factor (CBF-B/NF-YA) subunit B	Nuclear transcription factor Y subunit A-10 OS=Arabidopsis thaliana OX=3702 GN=NFYA10 PE=2 SV=2	K	Transcription	PREDICTED: nuclear transcription factor Y subunit A-10-like isoform X1 [Cucumis sativus]
Csa5G603910	Csa5G603910	4.92635	3.98904	3.92836	9.48078	8.84632	7.90462	0.00090658	1.01936	up	[TK]	Signal transduction mechanisms;; Transcription	Molecular Function: phosphorelay response regulator activity (GO:0000156);; Biological Process: phosphorelay signal transduction system (GO:0000160);; Cellular Component: nucleus (GO:0005634);; Cellular Component: cytoplasm (GO:0005737);; Biological Process: regulation of transcription, DNA-templated (GO:0006355);; Biological Process: circadian rhythm (GO:0007623);; Biological Process: cytokinin-…	K14492|1.51223e-129|csv:101209506|K14492 two-component response regulator ARR-A family | (RefSeq) two-component response regulator ARR5	Plant hormone signal transduction (ko04075)	[K]	Transcription	Response regulator receiver domain	Two-component response regulator ARR4 OS=Arabidopsis thaliana OX=3702 GN=ARR4 PE=1 SV=1	T	Signal transduction mechanisms	PREDICTED: two-component response regulator ARR5 [Cucumis sativus]
Csa5G434550	Csa5G434550	66.3852	63.3118	60.1032	144.022	145.126	121.339	1.2e-15	1.07737	up	[TK]	Signal transduction mechanisms;; Transcription	Molecular Function: phosphorelay response regulator activity (GO:0000156);; Biological Process: phosphorelay signal transduction system (GO:0000160);; Biological Process: regulation of transcription, DNA-templated (GO:0006355);; Molecular Function: kinase activity (GO:0016301);; Biological Process: phosphorylation (GO:0016310);; Biological Process: intracellular signal transduction (GO:0035556);;	K14492|1.0768e-110|csv:101210839|K14492 two-component response regulator ARR-A family | (RefSeq) two-component response regulator ARR9-like	Plant hormone signal transduction (ko04075)	[K]	Transcription	Response regulator receiver domain	Two-component response regulator ORR9 OS=Oryza sativa subsp. japonica OX=39947 GN=RR9 PE=2 SV=2	K	Transcription	PREDICTED: two-component response regulator ARR9-like [Cucumis sativus]
Csa5G223020	Csa5G223020	9.37772	9.74324	6.57882	16.2048	18.863	17.835	0.00065707	1.02552	up	[T]	Signal transduction mechanisms	Molecular Function: phosphorelay response regulator activity (GO:0000156);; Biological Process: phosphorelay signal transduction system (GO:0000160);; Cellular Component: nucleus (GO:0005634);; Cellular Component: mitochondrion (GO:0005739);; Biological Process: regulation of transcription, DNA-templated (GO:0006355);; Cellular Component: plastid (GO:0009536);; Biological Process: response to cyt…	K14492|3.86874e-95|csv:101208898|K14492 two-component response regulator ARR-A family | (RefSeq) two-component response regulator ARR17	Plant hormone signal transduction (ko04075)	[K]	Transcription	Response regulator receiver domain	Two-component response regulator ARR17 OS=Arabidopsis thaliana OX=3702 GN=ARR17 PE=2 SV=1	K	Transcription	PREDICTED: two-component response regulator ARR17 isoform X1 [Cucumis sativus]
Csa3G822100	Csa3G822100	8.64048	8.51059	7.9266	20.221	22.7528	21.6685	4.55e-09	1.24582	up	[TK]	Signal transduction mechanisms;; Transcription	Molecular Function: phosphorelay response regulator activity (GO:0000156);; Biological Process: phosphorelay signal transduction system (GO:0000160);; Molecular Function: protein binding (GO:0005515);; Cellular Component: nucleus (GO:0005634);; Biological Process: regulation of transcription, DNA-templated (GO:0006355);; Biological Process: circadian rhythm (GO:0007623);; Biological Process: resp…	K14492|8.9054e-107|csv:101220810|K14492 two-component response regulator ARR-A family | (RefSeq) two-component response regulator ARR9	Plant hormone signal transduction (ko04075)	[K]	Transcription	Response regulator receiver domain	Two-component response regulator ARR9 OS=Arabidopsis thaliana OX=3702 GN=ARR9 PE=1 SV=1	T	Signal transduction mechanisms	PREDICTED: two-component response regulator ARR9 [Cucumis sativus]
Csa5G623800	Csa5G623800	1.11413	1.35914	0.542144	2.91386	2.90229	1.65371	0.0410846	1.2772	up	[TK]	Signal transduction mechanisms;; Transcription	Molecular Function: phosphorelay response regulator activity (GO:0000156);; Biological Process: phosphorelay signal transduction system (GO:0000160);; Biological Process: regulation of transcription, DNA-templated (GO:0006355);; Biological Process: response to cytokinin (GO:0009735);; Biological Process: intracellular signal transduction (GO:0035556);; Cellular Component: intracellular membrane-b…	K14492|8.3119e-122|csv:101207245|K14492 two-component response regulator ARR-A family | (RefSeq) two-component response regulator ARR9-like	Plant hormone signal transduction (ko04075)	[K]	Transcription	Response regulator receiver domain	Two-component response regulator ORR9 OS=Oryza sativa subsp. japonica OX=39947 GN=RR9 PE=2 SV=2	K	Transcription	PREDICTED: two-component response regulator ARR9-like [Cucumis sativus]
