# Supplementary material for: Integrated Metabolome and Transcriptome Analysis Provide Insights into the Effects of Grafting on Fruit Flavor of Cucumber with Different Rootstocks
Source: Int J Mol Sci. 2019 Jul 23;20(14):3592. doi: 10.3390/ijms20143592 (PMC6678626; doi:10.3390/ijms20143592)
Supplement: Supplementary file 1 [file ijms-20-03592-s001.zip › supplement data/Table S2.xlsx]

## Sheet: file explanation
id	The unique data number of the substance in this qualitative analysis						id	该物质在本次定性分析中的唯一数据编号
Peak	The name of the substance obtained by qualitative analysis						Peak	代谢物名称
Similarity	In the qualitative analysis, the matching degree of this substance and the substance in the standard library is set at [0, 1000]. The higher the value, the more accurate the qualitative substance						KEGG COMPOUND name	该代谢物在KEGG COMPOUND数据库中对应的名称
rt	The chromatographic retention time of the substance						KEGG COMPOUND ID	该物质在KEGG COMPOUND数据库中的索引
Count	The number of times the substance was detected in all experimental groups						PubChem	该物质在PubChem数据库中的编号
Mass	Mass to charge ratio of characteristic ions						CAS	该物质的CAS号
45_1_1	The relative quantitative value of the sample45_1_1						ChEBI	该物质在ChEBI数据库中的索引
45_2_1	The relative quantitative value of the sample45_2_1						HMDB	该物质在HMDB数据库中的索引
45_3_1	The relative quantitative value of the sample45_3_1						Formula	该物质的化学组成
45_4_1	The relative quantitative value of the sample 45_4_1						NIKKAJI	该物质在NIKKAJI数据库中的索引
Mean 45	Mean of the relative quantitative values of the sample 45						Exact Mass	该物质的精确分子量
CK_3_1	The relative quantitative value of the sample CK_3_1						Kingdom	该物质在HMDB数据库中的一级分类
CK_2_1	The relative quantitative value of the sample CK_2_1						Super Class	该物质在HMDB数据库中的二级分类
CK_1_1	The relative quantitative value of the sample CK_1_1						Class	该物质在HMDB数据库中的三级分类
CK_4_1	The relative quantitative value of the sample CK_4_1						Sub Class	该物质在HMDB数据库中的四级分类
Mean CK	Mean of the relative quantitative values of the sample CK						KEGG Link	该物质的KEGG COMPOUND数据库链接
96_3_1	The relative quantitative value of the sample 96_3_1						Pathway	该物质映射的KEGG PATHWAY
96_4_1	The relative quantitative value of the sample 96_4_1
96_2_1	The relative quantitative value of the sample 96_2_1
96_1_1	The relative quantitative value of the sample 96_1_1
Mean 96	Mean of the relative quantitative values of the sample 96
QC_1	The relative quantitative value of the sample QC_1
QC_2	The relative quantitative value of the sample QC_2
QC_3	The relative quantitative value of the sample QC_3
QC_4	The relative quantitative value of the sample QC_4
QC_5	The relative quantitative value of the sample QC_5
QC_6	The relative quantitative value of the sample QC_6
Mean QC	Mean of the relative quantitative values of the sample QC
KEGG COMPOUND name	The name of this metabolite is based on the KEGG COMPOUND database
KEGG COMPOUND ID	The metabolite is indexed in the KEGG COMPOUND database
PubChem	Reference number of the metabolite in PubChem's database
CAS	The CAS number of this metabolite
NIKKAJI	The metabolite is indexed in the NIKKAJI database
ChEBI	The metabolite is indexed in the ChEBI database
HMDB	The metabolite is indexed in the HMDB database
Formula	The chemical composition of the metabolic
Exact Mass	The exact molecular weight of the metabolic
Kingdom	The metabolite is a first class classification in the HMDB database
Super Class	The metabolite is a second class classification in the HMDB database
Class	The metabolite is a third class classification in the HMDB database
Sub Class	The metabolite is a fourth class classification in the HMDB database
KEGG Link	This metabolite is linked to the KEGG COMPOUND database
Pathway	This substance maps to the KEGG PATHWAY

## Sheet: all peaks
id	Peak	Similarity	rt	Count	Mass	GNo.45_1_1	GNo.45_2_1	GNo.45_3_1	GNo.45_4_1	Mean GNo.45	NG_1_1	NG_2_1	NG_3_1	NG_4_1	Mean NG	GNo.96_1_1	GNo.96_2_1	GNo.96_3_1	GNo.96_4_1	Mean GNo.96	QC_1	QC_2	QC_3	QC_4	QC_5	QC_6	Mean QC
2	Analyte 2	0	6.30917,0	24	123	0.00240033	0.00180029	0.00216769	0.00172017	0.00202212	0.00203203	0.00158361	0.00144381	0.0019239	0.00174584	0.0021302	0.00143218	0.00162743	3.0133e-08	0.00129746	0.00657643	0.00447196	0.00408503	0.00570618	0.00195703	0.0027078	0.00425074
4	Analyte 5	0	6.33083,0	26	204	0.00562399	0.00497792	0.00700568	0.00550781	0.00577885	0.00503541	0.00413253	0.00486562	0.00528332	0.00482922	0.00511769	3.2094e-08	0.00411255	0.00512768	0.00358949	0.0148414	0.00771871	0.0059873	0.0102002	0.0045509	0.00521731	0.00808597
5	Analyte 6	0	6.35,0	25	220	0.00410024	0.00407122	0.00476026	0.00338842	0.00408003	0.00383559	0.0031247	0.00292856	0.00393858	0.00345685	0.00420666	0.00277371	0.00313924	0.00324918	0.0033422	0.010585	0.0042904	0.00319846	0.0068786	0.00309647	0.00420552	0.00537574
6	Analyte 7	0	6.3625,0	26	130	0.073333	0.0668923	0.0824499	0.0568536	0.0698822	0.0794009	0.0500522	0.0579509	0.0738696	0.0653184	0.0800964	0.0623712	0.0587829	0.0584333	0.0649209	0.115506	0.0465747	0.0377115	0.0673029	0.0335046	0.0472026	0.057967
7	Analyte 8	0	6.38417,0	26	176	0.0133545	0.0115438	0.0144472	0.00971512	0.0122652	0.0105029	0.00885732	0.0108693	0.0126934	0.0107307	0.0130583	0.00836602	0.0107222	0.0100788	0.0105563	0.0296186	0.00556758	0.00595162	0.0120677	0.00910825	0.0151945	0.012918
8	Analyte 9	0	6.395,0	26	221	0.00924667	0.00901354	0.0106071	0.0072452	0.00902812	3.39873e-08	0.00656663	0.00851837	0.0093244	0.00610236	0.00993256	0.00891613	0.00910244	0.00849405	0.0091113	0.0220608	0.00574841	0.00652066	0.0219416	0.0180452	0.0324135	0.0177883
10	Analyte 11	0	6.415,0	26	87	0.0418028	0.0339503	0.0416263	0.0314418	0.0372053	0.0345283	0.0242763	0.0294818	0.0372703	0.0313892	0.0419178	0.0294317	0.0309629	0.0311962	0.0333772	0.0460038	0.0186877	0.0256653	0.0213521	0.0278268	0.0373444	0.02948
11	Analyte 12	0	6.43833,0	25	147	0.0214392	0.0128667	0.0274319	0.0117409	0.0183697	0.0221058	0.0126273	0.017018	0.0218754	0.0184066	0.0234985	0.0229855	0.0110707	0.00942069	0.0167439	0.0110411	0.00960106	0.0120558	0.00758408	0.014685	0.00777897	0.0104577
13	Analyte 14	0	6.27917,0	17	77	3.41561e-08	0.00826938	3.67665e-08	0.00896743	0.00430922	0.00400984	0.00694452	3.29131e-08	0.00438641	0.0038352	0.020725	3.2094e-08	0.0249024	0.00720532	0.0132082	3.46089e-08	0.0249294	3.72354e-08	3.39451e-08	0.0186612	0.0391332	0.0137873
14	Analyte 15	0	6.47917,0	23	89	0.0439502	0.0444472	0.0461534	3.13147e-08	0.0336377	0.0414362	0.0486989	0.0329069	0.0454745	0.0421291	0.0526643	0.0313552	3.69402e-08	0.0321009	0.0290301	0.0216264	0.0254048	0.0268083	0.0188642	0.0309319	0.0387875	0.0270705
15	Analyte 16	0	6.48917,0	26	160	0.0154822	0.0126052	0.0179059	0.0242842	0.0175694	0.0213736	2.75755e-08	0.0176231	0.0346574	0.0184135	0.0253923	0.0145534	0.0190166	0.0136112	0.0181434	0.0180156	0.0174379	0.0169407	0.0132037	0.0160162	0.0215411	0.0171925
16	Analyte 17	0	6.52583,0	26	159	0.0127157	0.0136177	0.0135916	0.011283	0.012802	0.012136	0.00947582	0.0100828	0.0115431	0.0108094	0.0135598	0.0104808	0.0111106	0.0108827	0.0115085	0.00968714	0.0107862	0.0107407	0.00883154	0.0106351	0.0142224	0.0108172
17	Analyte 19	0	6.54833,0	17	267	0.000838461	3.45224e-08	3.67665e-08	0.000850367	0.000422225	0.00108328	0.000705469	0.000614497	3.20892e-08	0.000600819	3.58773e-08	3.2094e-08	0.00084076	0.00091046	0.000437822	3.46089e-08	0.00126072	3.72354e-08	0.000834439	3.22524e-08	0.00124245	0.000556285
18	Analyte 23	0	6.565,0	23	235	0.00064992	0.000685824	0.000647581	0.000488414	0.000617935	0.000705492	0.00058904	0.000480936	0.000586648	0.000590529	0.000784064	0.000453318	0.000619755	0.000626592	0.000620932	3.46089e-08	0.000681118	3.72354e-08	0.000558426	0.000583861	0.000668783	0.000415377
20	Analyte 25	0	6.61417,0	23	175	0.00241418	0.00202793	0.00246848	0.00182337	0.00218349	0.00231032	0.00158827	0.00187108	0.00212664	0.00197408	0.00227081	3.2094e-08	0.00162841	3.0133e-08	0.000974821	0.00490764	0.00575769	0.00617527	0.00611714	0.00671633	0.00954324	0.00653622
21	Analyte 26	0	6.62083,0	26	207	0.00255823	0.00191826	0.003185	0.00179208	0.00236339	0.00370101	0.00162388	0.00239653	0.00261455	0.00258399	0.00226415	0.00326208	0.0016582	0.00197349	0.00228948	0.00219215	0.00210404	0.00251745	0.00199711	0.00193677	0.00294274	0.00228171
22	Analyte 27	0	6.63,0	26	86	0.333653	0.307809	0.372607	0.287145	0.325304	0.389501	0.281042	0.295133	0.308691	0.318592	0.324629	0.3651	0.278568	0.300181	0.31712	0.203804	0.24557	0.241898	0.201314	0.224906	0.304499	0.236998
23	Analyte 28	0	6.66167,0	25	155	0.00362647	0.00328439	0.00417794	0.00303156	0.00353009	0.00384106	0.00299857	0.00308667	0.00364545	0.00339294	0.0030099	0.00268564	0.00295868	0.00310533	0.00293989	0.00237915	0.00222962	0.00246646	0.00222369	0.00200511	0.00293642	0.00237341
25	Analyte 30	0	6.68167,0	26	281	0.0422719	0.039074	0.0495819	0.0371679	0.0420239	0.0339767	0.0307857	0.0282611	0.0378444	0.032717	0.0412991	0.0276095	0.0318397	0.0353205	0.0340172	0.0266447	0.0277943	0.0279869	0.0265848	0.028966	0.0387926	0.0294616
26	Analyte 31	0	6.735,0	26	56	0.286367	0.275515	0.338493	0.277752	0.294531	0.291769	0.244411	0.241051	0.261771	0.259751	0.297434	0.281065	0.285774	0.261971	0.281561	0.27179	0.287677	0.288995	0.24943	0.262181	0.341178	0.283542
27	Analyte 32	0	6.74,0	25	248	0.0335982	0.0314149	0.0408686	0.0281938	0.0335189	0.0270866	0.0225561	0.0210361	0.0295889	0.0250669	0.0345346	0.0217144	0.0259744	0.0285118	0.0276838	0.0159786	0.0168441	0.01655	0.0165109	3.22524e-08	0.0271762	0.01551
28	Analyte 33	0	6.78,0	25	207	0.002009	0.00170299	3.67665e-08	0.00276037	0.0016181	0.00191208	0.00152104	0.00147804	0.0015253	0.00160911	0.00199114	0.00217884	0.00176033	0.0019498	0.00197003	0.00101023	0.00110446	0.00118464	0.00138873	3.22524e-08	0.00152325	0.00103522
30	Analyte 35	0	6.82,0	26	160	0.0149853	0.0149119	0.0233828	0.0151065	0.0170966	0.0144124	0.0115447	0.0123968	0.0157195	0.0135183	0.0195881	0.0114525	3.69402e-08	0.00875452	0.00994878	0.0123273	0.0152388	0.0148866	0.0139333	0.0159445	0.024004	0.0160557
32	Analyte 37	0	6.84167,0	26	207	0.00512156	0.00422317	0.00669506	0.00446229	0.00512552	0.00666458	0.0031488	0.00474007	0.00504044	0.00489848	0.00500525	0.00530914	0.00393037	0.00478289	0.00475691	0.00270381	0.00418699	0.00374237	0.00307869	0.00382874	0.00563061	0.00386187
33	Analyte 38	0	6.855,0	13	158	0.000691166	0.000808699	3.67665e-08	3.13147e-08	0.000374983	0.00106074	2.75755e-08	3.29131e-08	0.000996291	0.000514274	0.00106941	3.2094e-08	3.69402e-08	0.000821011	0.000472622	3.46089e-08	3.80591e-08	0.000832871	3.39451e-08	0.000750417	0.00113509	0.000453081
35	Analyte 41	0	6.925,0	26	248	0.172391	0.174582	0.234157	0.114576	0.173927	0.128971	0.0980825	0.0613941	0.149506	0.109489	0.175405	0.0802885	0.0842657	0.141149	0.120277	0.068834	0.0799432	0.0699031	0.0750197	0.103157	0.174011	0.0951446
37	Analyte 43	0	6.9475,0	26	174	0.110075	0.0924921	3.67665e-08	0.0681145	0.0676704	0.0978626	0.0577391	0.0467698	0.0816473	0.0710047	0.0883237	0.0730148	3.69402e-08	0.0836977	0.0612591	0.0586735	0.064405	0.056588	0.0731569	0.099802	0.19513	0.0912926
39	Analyte 46	272	7.0275,0	26	102	0.100903	0.073487	0.0417198	0.0859022	0.0755031	0.00825435	0.083005	0.00628671	0.081567	0.0447783	0.0174243	0.000762279	0.0529222	0.112786	0.0459736	0.018206	0.0122792	0.010764	0.00888241	0.0163796	0.0215798	0.0146818
40	Analyte 47	0	7.05583,0	26	207	0.120986	0.0933949	0.125845	0.0535074	0.0984332	0.112888	0.0490313	0.0452822	0.107922	0.078781	0.127536	0.0456446	0.0350344	0.0997115	0.0769815	0.0557726	0.031437	0.0316278	0.0413692	0.0896566	0.178707	0.0714284
41	Analyte 48	281	7.09917,0	6	89	0.00129464	3.45224e-08	0.00249011	3.13147e-08	0.000946204	3.39873e-08	2.75755e-08	3.29131e-08	3.20892e-08	3.16413e-08	3.58773e-08	3.2094e-08	3.69402e-08	3.0133e-08	3.37611e-08	3.83454e-08	3.80591e-08	3.72354e-08	0.000934695	0.00169897	3.82977e-08	0.00043897
42	Analyte 49	0	7.12833,0	26	318	0.0199666	0.0134835	0.021292	0.00672201	0.015366	0.0125765	0.00597785	0.00628628	0.0149354	0.009944	0.018554	0.00504499	0.00687426	0.0162469	0.01168	0.0216253	0.00706119	0.00567315	0.00527056	0.0109699	0.0293268	0.0133211
43	2-hydroxypyridine	905	7.15583,0	26	152	0.659216	0.504835	0.746464	0.267661	0.544544	0.472335	0.227119	0.201699	0.502545	0.350925	0.688384	0.203899	0.244456	0.518545	0.413821	0.965628	0.472141	0.36522	0.413193	0.535316	1.29799	0.674915
45	Analyte 53	298	7.19,0	26	221	0.00473114	0.00341318	0.00643659	0.00170845	0.00407234	0.00339663	0.00133883	0.00190743	0.00390895	0.00263796	0.00622439	0.00195135	0.00116693	0.00252686	0.00296738	0.00710348	0.00180918	0.00154843	0.0018087	0.00242707	0.00740148	0.00368306
46	Analyte 54	0	7.22833,0	19	147	0.00318397	0.00218494	3.67665e-08	0.00173498	0.00177598	0.00219919	2.75755e-08	0.00119381	0.00229045	0.00142087	0.00371247	3.2094e-08	3.69402e-08	0.00343566	0.00178705	0.00765378	3.80591e-08	3.72354e-08	0.0018722	3.22524e-08	0.00648243	0.00266809
47	Analyte 55	207	7.26,0	26	123	0.0048484	0.00323497	0.00741313	0.00185302	0.00433738	0.00409268	0.00179347	0.00171072	0.00422145	0.00295458	0.00509458	0.00178679	0.00249678	0.00400856	0.00334668	0.0098386	0.00276744	0.00201404	0.00365147	0.00203726	0.00801895	0.00472129
48	Pyruvic acid	817	7.285,0	26	174	0.0232424	0.00839486	0.0220769	0.00772703	0.0153603	0.0133205	0.00586866	0.0053413	0.0163872	0.0102294	0.0118759	0.00421412	0.00466925	0.013591	0.00858755	0.032596	0.0115999	0.00666121	0.0119694	0.0062341	0.0239397	0.0155001
49	unknown	322	7.30083,0	26	207	0.0651834	0.0374746	0.0958397	0.0239432	0.0556102	0.0521309	0.0211763	0.0256049	0.0565638	0.038869	0.0620984	0.0247499	0.0235429	0.0458701	0.0390653	0.141387	0.0512422	0.0251423	0.0603741	0.0254857	0.105913	0.0682574
50	Analyte 61	0	7.38417,0	26	174	0.0859096	0.0471618	0.116082	0.0372797	0.0716083	0.0569627	0.0309367	0.0322597	0.0645609	0.04618	0.0804919	0.0318879	0.0405384	0.0490715	0.0504974	0.13907	0.0615156	0.036455	0.0547337	0.0322382	0.111698	0.0726185
51	lactic acid	894	7.40417,0	26	117	0.0214588	0.0107426	3.67665e-08	0.0101099	0.0105778	0.0153815	0.00805959	0.00912411	0.0165792	0.0122861	0.0157329	0.0104475	0.0110681	0.0115572	0.0122014	0.0356423	0.0137287	0.00952607	0.0134036	0.0084679	0.0271899	0.0179931
52	unknown	540	7.49,0	26	190	0.0046978	0.00300659	3.67665e-08	0.00353227	0.00280917	0.00269882	0.00286709	0.00172921	0.00386472	0.00278996	0.00419618	0.00161799	0.00203848	0.00181145	0.00241603	0.0143674	0.00376145	0.00435184	0.00357742	0.00326385	0.010488	0.006635
53	Analyte 64	369	7.49417,0	21	221	0.00240518	0.00157189	3.67665e-08	0.00167274	0.00141246	0.00180672	0.00141509	0.00136181	0.00194569	0.00163233	3.58773e-08	0.00144635	0.00164821	0.00210536	0.00129999	0.00539423	3.80591e-08	0.00167417	0.00160814	0.00138146	0.00586696	0.00265417
54	Analyte 66	0	7.565,0	26	225	0.0240709	0.0179256	3.67665e-08	0.0162983	0.0145737	0.0215504	0.0129896	0.0122114	0.02687	0.0184053	0.0227093	0.0141693	0.0122771	0.0144163	0.015893	0.0604428	0.0140467	0.0130525	0.0112932	0.012505	0.0477429	0.0265139
55	glycolic acid	907	7.64333,0	26	147	0.0268194	0.0209075	3.67665e-08	0.020109	0.016959	0.0214985	0.0138479	0.0128274	0.024764	0.0182345	0.0208369	0.0159935	0.0114056	0.0197198	0.016989	0.0455848	0.019559	0.0188781	0.0156926	0.0174695	0.0674691	0.0307755
57	Analyte 70	0	7.6675,0	18	258	0.00056431	0.000709479	0.00117199	0.000478475	0.000731065	0.000715463	2.75755e-08	3.29131e-08	0.000990171	0.000426424	0.000529927	3.2094e-08	3.69402e-08	3.0133e-08	0.000132507	0.00228836	0.000854424	0.000951898	0.000766707	0.00061575	0.002694	0.00136186
58	Analyte 71	0	7.80583,0	25	147	0.00946126	0.00514333	0.011405	0.00725638	0.0083165	0.00862962	0.002696	3.29131e-08	0.00863999	0.00499141	0.00753008	0.00560409	0.00284346	0.00424919	0.00505671	0.0127666	0.00350045	0.00284227	0.00295941	0.00327905	0.0125734	0.0063202
59	Analyte 73	0	7.82917,0	26	163	0.00696007	0.00405289	0.00971067	0.00529608	0.00650493	3.39873e-08	0.0029412	0.00721661	0.00703061	0.00429711	0.00629041	0.00899919	0.00277448	0.00335205	0.00535403	0.00202057	0.00142502	0.00126302	0.00135831	0.00131208	0.00491863	0.0020496
62	unknown	370	7.92917,0	25	174	0.005429	0.00376664	0.00781574	0.00240053	0.00485298	0.00847564	0.0019899	0.00325993	0.00442054	0.0045365	0.00672419	0.00947578	0.00165835	0.00194341	0.00495043	0.00123258	0.00120638	0.00106419	3.39451e-08	0.00123543	0.00442496	0.00152726
64	Maleimide	657	7.99,0	26	154	0.00988104	0.00671123	0.010373	0.00717611	0.00853534	0.0116057	0.00635297	0.00646547	0.0113862	0.00895259	0.00943557	0.00870449	3.69402e-08	0.00708702	0.00630678	0.00236888	0.00434906	0.00404812	0.00365239	0.00403974	0.0117054	0.00502727
65	alanine 1	971	8.02083,0	26	116	0.559902	0.4793	0.529475	0.63236	0.550259	3.39873e-08	0.412189	0.321329	0.420494	0.288503	0.611554	3.2094e-08	0.379442	0.418648	0.352411	0.113733	0.157963	0.156949	0.101439	0.11623	0.33976	0.164345
67	2-keto-isovaleric acid 1	306	8.09167,0	26	174	0.00718652	0.00601294	0.00850211	0.00623538	0.00698424	0.00854503	0.00547796	0.00406832	0.0075918	0.00642078	0.00632536	0.00652299	3.69402e-08	0.00536353	0.00455298	0.00228954	0.00353624	0.00362733	0.00278709	0.00269875	0.00700317	0.00365702
68	Analyte 83	0	8.13333,0	20	147	0.00341807	0.00261616	0.00533919	0.00539347	0.00419172	0.00551756	0.00377495	3.29131e-08	3.20892e-08	0.00232314	3.58773e-08	0.0027987	3.69402e-08	0.00325756	0.00151408	0.00196215	0.00398702	0.00370778	0.00311164	0.00271615	0.00786469	0.00389157
69	Analyte 85	0	8.22167,0	26	116	0.103641	0.0900464	0.102878	0.0809062	0.094368	0.110913	0.0647073	0.0536823	0.0897659	0.0797672	0.0950713	0.0853468	3.69402e-08	0.0565357	0.0592385	0.0306592	0.0450975	0.0456843	0.0365873	0.0418846	0.0983142	0.0497045
72	unknown	759	8.3025,0	23	102	0.0343843	0.0385837	0.0170974	3.13147e-08	0.0225163	0.0269531	2.75755e-08	0.0284378	0.0448457	0.0250591	0.00945279	0.00679247	0.0455586	0.0600114	0.0304538	0.00614996	0.00744143	0.00654528	3.39451e-08	0.0023385	3.82977e-08	0.00374587
73	oxalic acid	325	8.30917,0	17	245	0.00226308	0.00173978	0.00259382	0.00234548	0.00223554	0.00198884	0.00273991	3.29131e-08	0.00241268	0.00178537	0.00196965	3.2094e-08	3.69402e-08	0.00231509	0.0010712	0.000951991	0.000985048	0.00120729	3.39451e-08	3.22524e-08	3.82977e-08	0.000524072
77	Analyte 95	177	8.44583,0	23	267	3.41561e-08	0.00165182	0.00179196	0.00137699	0.0012052	0.00103806	0.000814856	3.29131e-08	0.00122936	0.000770577	0.00106788	0.00113192	3.69402e-08	0.00110982	0.000827414	0.00214295	0.00231525	0.00226888	0.00140829	0.00259661	0.00319163	0.0023206
78	Analyte 96	0	8.46333,0	26	130	0.0221884	0.0208785	0.0212879	0.0192976	0.0209131	0.0199502	0.0172502	3.29131e-08	0.0189817	0.0140455	0.0202674	0.0180045	3.69402e-08	3.0133e-08	0.009568	0.0114355	0.0114487	0.0120915	0.0102243	0.0146319	0.0242681	0.0140167
79	Lactamide 2	462	8.55917,0	19	308	0.00148973	3.45224e-08	0.00174069	0.00113348	0.00109098	3.39873e-08	2.75755e-08	0.000554465	3.20892e-08	0.00013864	0.00159456	0.000818358	3.69402e-08	0.000926824	0.000834944	3.46089e-08	0.000607763	0.000751037	3.39451e-08	0.000765708	0.00145477	0.000596559
80	3-Hydroxypropionic acid 1	504	8.56667,0	26	147	1.59488	1.48917	2.0301	1.44041	1.63864	0.914173	1.07784	0.439875	1.01576	0.86191	1.75029	0.695732	0.322401	0.632346	0.850193	1.41821	1.25575	1.28899	1.19076	1.54385	3.04118	1.62312
81	5-aminovaleric acid lactam	484	8.58167,0	10	156	3.41561e-08	3.45224e-08	3.67665e-08	0.0215462	0.00538657	3.39873e-08	0.0183524	0.0251733	3.20892e-08	0.0108815	3.58773e-08	3.2094e-08	3.69402e-08	3.0133e-08	3.37611e-08	0.0139996	0.0125788	3.72354e-08	0.0118623	3.22524e-08	3.82977e-08	0.0064068
83	Analyte 104	282	8.60167,0	26	267	0.0141273	0.0135098	0.0144725	0.0118573	0.0134917	0.0109934	0.00889537	3.29131e-08	0.0128648	0.00818841	0.0139377	0.00817586	3.69402e-08	0.0120843	0.00854948	0.00687492	0.0064273	0.00592186	0.00571491	0.0101343	0.016552	0.00860421
86	3-Hydroxypyridine	722	8.61917,0	26	152	0.0171427	0.0164218	0.0177832	0.0205976	0.0179863	0.0130814	0.0144947	0.0080565	0.0143212	0.0124884	0.0158929	0.0115626	0.00970315	0.0177215	0.01372	0.0156081	0.0138359	0.0128867	0.0114295	0.0200414	0.0295602	0.017227
88	unknown	410	8.6575,0	26	89	0.00919045	0.00912003	0.00977608	0.0069861	0.00876816	0.00659336	0.00636253	0.00411074	0.00716669	0.00605833	0.00905787	0.00551258	0.00379807	0.00494444	0.00582824	0.00857894	0.00793782	0.00742301	0.00696575	0.0123474	0.0147177	0.00966178
89	unknown	193	8.69667,0	21	142	0.0110901	0.00547845	0.00974792	3.13147e-08	0.00657912	0.00900654	2.75755e-08	3.29131e-08	0.0206326	0.00740979	3.58773e-08	0.00608426	0.0084965	3.0133e-08	0.00364521	0.0119031	0.0110561	0.00916099	0.00593487	0.010787	0.0130651	0.0103179
90	Analyte 112	265	8.755,0	25	242	0.00120822	0.0010798	0.0012777	0.000995807	0.00114038	3.39873e-08	0.00048169	0.00147883	0.000860048	0.000705151	0.000935427	0.00180197	3.69402e-08	0.000500285	0.00080943	0.00176265	0.00174137	0.00171002	0.00186023	0.00357237	0.00453986	0.00253108
91	Analyte 113	204	8.79833,0	26	267	0.00237241	0.00252864	0.00193051	0.00160197	0.00210838	0.00222969	0.00131465	0.000757675	0.00220505	0.00162676	0.00222884	0.00140757	0.000953038	0.0023226	0.00172801	0.000925571	0.000727906	0.000884254	0.000593597	0.00149401	0.00193219	0.00109292
92	sulfuric acid	431	8.8975,0	26	281	0.0606939	0.0513407	0.0566567	0.0351757	0.0509667	0.042317	0.0400708	0.0198047	0.0479681	0.0375402	0.0635131	0.0555751	0.0224386	0.0526647	0.0485479	0.0340682	0.0339005	0.0331804	0.0305549	0.0498922	0.0734693	0.0425109
93	Analyte 115	245	8.90583,0	26	128	0.0198395	0.0263047	0.0208447	0.0187067	0.0214239	0.014554	0.0132014	3.29131e-08	0.0138631	0.0104046	0.0210779	0.0131518	0.00960228	0.0156426	0.0148686	0.00436187	0.00456806	0.00490062	0.00464629	0.00633291	0.00965135	0.00574352
94	4-HYDROXYPYRIDINE	567	8.915,0	20	152	0.0120807	0.0111221	0.010843	3.13147e-08	0.00851147	0.00969061	2.75755e-08	0.00538467	0.0109677	0.00651076	0.0102827	0.0061256	0.00559027	0.0108227	0.00820532	0.00632293	0.00711899	0.00684696	3.39451e-08	3.22524e-08	3.82977e-08	0.0033815
95	Analyte 117	178	8.95833,0	25	267	0.00134528	0.00105069	0.000952019	0.000787362	0.00103384	0.00119624	0.000611414	3.29131e-08	0.0012908	0.00077462	0.0011666	0.000604156	0.000365438	0.00129432	0.000857629	0.000898274	0.000611309	0.00110404	0.000608778	0.000676271	0.00125681	0.000859247
98	Analyte 120	181	8.98917,0	20	341	0.00114137	0.00125665	0.00121173	3.13147e-08	0.000902445	0.00126888	2.75755e-08	0.000622466	0.00130815	0.000799879	0.00114971	0.000720667	0.00074511	0.00109564	0.000927781	0.000603506	3.80591e-08	3.72354e-08	0.000459898	0.00072341	0.0012202	0.000501182
99	unknown	417	9.00333,0	21	130	0.00242306	0.0028217	0.00153555	0.00254064	0.00233024	0.00212401	0.00102322	3.29131e-08	0.00178806	0.00123383	0.00162114	3.2094e-08	0.00186574	0.001788	0.00131873	0.000662939	0.000768249	0.000838097	3.39451e-08	0.000900825	0.00167448	0.000807437
100	unknown	334	9.04,0	26	207	0.0889845	0.0858717	0.079597	0.0596075	0.0785152	0.0842204	0.0473636	0.033903	0.0917126	0.0642999	0.088464	0.0450447	0.0422897	0.0834208	0.0648048	0.0201596	0.0207655	0.0206005	0.0198493	0.0278183	0.0462939	0.0259145
102	N-Methyl-DL-alanine	409	9.05167,0	26	130	0.0220939	0.0212907	0.0214878	0.0160681	0.0202351	0.0205555	0.0129927	0.011007	0.0193777	0.0159832	0.0214415	0.0132358	0.0227122	3.0133e-08	0.0143473	0.0111387	0.0113643	0.0114083	0.0109896	0.0150859	0.0256253	0.0142687
103	Analyte 125	174	9.0725,0	26	267	0.0102377	0.00951601	0.00880073	0.00670228	0.00881417	0.0103355	0.00511507	0.003553	0.00984689	0.00721263	0.00951659	0.00524885	0.00390378	0.0090988	0.00694201	0.00329723	0.00298915	0.00324489	0.00295756	0.00394732	0.00666535	0.00385025
104	Analyte 126	321	9.08333,0	24	221	0.025195	0.0237761	0.0241591	3.13147e-08	0.0182826	0.0251796	0.0114875	0.0120278	0.0217886	0.0176209	0.0249132	0.014726	0.00924579	0.0189825	0.0169669	0.00925121	0.00950149	0.00978505	0.00896753	0.0120528	0.0203637	0.0116536
105	Methyl Phosphate	751	9.09083,0	26	241	0.101546	0.092845	0.0752015	0.0712981	0.0852227	0.0440235	0.0370335	0.0193431	0.0551272	0.0388818	0.0679711	0.0245109	0.0347637	0.0620039	0.0473124	0.0317244	0.0352174	0.0351409	0.0272444	0.0406451	0.0689202	0.0398154
107	Analyte 129	91	9.07583,0	26	267	0.00889339	0.00837713	0.00800067	0.00647526	0.00793661	0.00915235	0.00505995	0.00392023	0.00910371	0.00680906	0.00813266	0.00496022	0.0038535	0.00823883	0.0062963	0.00306991	0.00310298	0.00308272	0.00271704	0.00375484	0.00610843	0.00363932
110	Analyte 132	149	9.23667,0	24	151	0.00497466	0.00557254	0.00432585	0.00583124	0.00517607	0.0048635	0.00420297	0.00228395	0.00558332	0.00423344	0.00458013	3.2094e-08	0.00394736	0.00593773	0.00361631	0.0115984	0.0105857	0.0101129	0.0075481	0.00930195	0.0132752	0.0104037
112	Analyte 135	0	9.27167,0	17	292	0.000583569	0.000687701	0.000700004	0.000440278	0.000602888	3.39873e-08	0.000453768	3.29131e-08	0.000516766	0.00024265	0.000583693	0.000640759	3.69402e-08	3.0133e-08	0.00030613	3.46089e-08	3.80591e-08	3.72354e-08	0.000529051	0.00059745	0.000650231	0.00029614
113	Analyte 136	208	9.3075,0	26	392	0.00367286	0.00364124	0.00386204	0.00317515	0.00358782	0.00436379	0.00276213	3.29131e-08	0.00387478	0.00275018	0.00322497	0.0027378	3.69402e-08	0.00328252	0.00231133	0.00234557	0.00226304	0.00197595	0.00191118	0.00249481	0.00376969	0.00246004
114	Analyte 137	0	9.32333,0	26	221	0.0371723	0.0412108	0.042254	0.0343036	0.0387352	0.0389925	0.0229035	0.0179865	0.0351403	0.0287557	0.0386974	0.0246345	0.0151449	0.0304834	0.0272401	0.0172468	0.0173296	0.017257	0.0158537	0.0198409	0.0312019	0.0197883
115	unknown	627	9.36333,0	26	147	0.00860563	0.0101198	0.00756113	0.00891396	0.00880014	0.00945788	0.00830409	0.003512	0.0085782	0.00746304	0.0068742	0.00593436	0.0039274	0.00747103	0.00605175	0.00467329	0.00491873	0.00498302	0.00457386	0.00516351	0.00919032	0.00558379
117	Analyte 140	220	9.42583,0	26	226	0.0137176	0.013318	0.0159016	0.0165534	0.0148726	3.39873e-08	0.0111842	0.011137	0.0117856	0.0085267	0.0126399	0.0178215	3.69402e-08	0.0120162	0.0106194	0.00480505	0.0057033	0.00620112	0.0055787	0.00801341	0.0127126	0.00716904
118	Methylmalonic acid	398	9.45083,0	25	281	0.0161383	0.0165967	0.0172154	0.0141266	0.0160192	0.0185117	0.0117468	3.29131e-08	0.0173369	0.0118988	0.0150102	0.0122149	3.69402e-08	0.0160207	0.0108114	3.46089e-08	0.0065248	0.00665176	0.00651355	0.0091027	0.0143637	0.00719276
119	malonic acid 1	714	9.45667,0	26	147	0.0588592	0.0663076	0.0539907	0.0534777	0.0581588	0.0480104	0.0360905	3.29131e-08	0.0495852	0.0334215	0.0552959	0.031997	0.0270462	0.0456204	0.0399899	0.0191708	0.0199974	0.0203517	0.0193096	0.0246156	0.044504	0.0246582
121	Analyte 144	0	9.5425,0	26	207	0.0202547	0.0237192	0.0203344	0.0171237	0.020358	0.0241838	0.0160257	3.29131e-08	0.0213375	0.0153868	0.0192324	0.0157002	3.69402e-08	0.0202082	0.0137852	0.00836782	0.00781457	0.00796825	0.00735807	0.0108831	0.0158309	0.0097038
123	valine	970	9.62,0	26	144	0.25888	0.315563	0.300121	0.317353	0.297979	0.33586	0.193559	0.136031	0.237485	0.225734	0.332933	0.432984	0.195506	0.299387	0.315203	0.134945	0.132875	0.133774	0.122605	0.189535	0.264076	0.162968
125	1-Aminocyclopropanecarboxylic acid	331	9.66667,0	26	130	0.0157415	0.016236	0.0155658	0.0131277	0.0151677	0.0145079	0.0107632	3.29131e-08	0.0142012	0.00986809	0.0138825	0.0102376	0.00989576	3.0133e-08	0.00850398	0.00833175	0.00792681	0.00773715	0.00661167	0.0100642	0.0148585	0.00925501
126	Analyte 149	365	9.67083,0	24	70	0.00476685	0.0030683	0.00475667	0.00369607	0.00407197	0.00312726	0.00250047	0.00162334	0.00328201	0.00263327	0.00335706	3.2094e-08	3.69402e-08	0.00520655	0.00214092	0.00197484	0.00177445	0.00208241	0.00194491	0.00292187	0.00444531	0.00252397
127	Analyte 150	344	9.7,0	26	281	0.0113537	0.0112184	0.0113539	0.00897436	0.0107251	0.0137006	0.00775201	3.29131e-08	0.0113694	0.00820553	0.0110217	0.00862575	3.69402e-08	0.011388	0.00775888	0.00454022	0.00506569	0.00494983	0.00545056	0.00739811	0.0109188	0.0063872
128	N-cyclohexylformamide 2	261	9.7175,0	26	227	0.00506073	0.00519429	0.00558255	0.00630841	0.00553649	0.00625347	0.00648628	0.00228221	0.00661624	0.00540955	0.00543326	0.00459756	0.00346724	0.00635985	0.00496448	0.00340219	0.00358201	0.00335936	0.00332045	0.00477131	0.00681219	0.00420792
130	canavanine degr prod	361	9.7475,0	26	156	0.0152441	0.017227	0.0171335	0.0174128	0.0167544	0.0189799	0.0178374	3.29131e-08	0.0193367	0.0140385	0.01613	0.0145297	3.69402e-08	0.0167344	0.0118485	0.00740458	0.00697273	0.00663478	0.00821505	0.0120763	0.0177461	0.00984159
134	2-Butyne-1,4-diol	540	9.83083,0	26	217	0.00377998	0.00362859	0.00356632	0.00302829	0.00350079	0.00227792	0.00223754	0.00176243	0.00254681	0.00220617	0.00260351	0.00225065	0.00144482	0.00291744	0.0023041	0.00352846	0.00412562	0.00428853	0.00362902	0.00564738	0.00985981	0.00517981
135	Analyte 160	453	9.95583,0	16	144	0.00208612	3.45224e-08	0.00167489	0.00223907	0.00150003	0.00174523	2.75755e-08	3.29131e-08	0.0010118	0.000689272	0.00130098	0.00142817	3.69402e-08	3.0133e-08	0.000682303	3.46089e-08	3.80591e-08	3.72354e-08	0.000669629	0.00103914	0.00187567	0.000597425
140	Analyte 165	262	10.1417,0	15	217	0.00232873	3.45224e-08	0.00208595	3.13147e-08	0.00110369	0.0017149	0.000975607	3.29131e-08	0.000981422	0.000917991	3.58773e-08	0.00162954	3.69402e-08	0.00226379	0.00097335	0.00197523	3.80591e-08	3.72354e-08	0.00178679	0.00194294	3.82977e-08	0.000950846
141	benzoic acid	583	10.185,0	24	179	0.00262473	0.002441	0.00227008	0.00226463	0.00240011	3.39873e-08	2.75755e-08	0.00248628	0.00259677	0.00127078	0.00265459	0.00194954	3.69402e-08	3.0133e-08	0.00115105	0.00272321	0.00263097	0.00230157	0.00329684	0.0041843	0.00559566	0.00345543
142	unknown	448	10.1525,0	26	171	0.00635405	0.00660892	0.00679804	0.0080204	0.00694535	0.0110976	2.75755e-08	0.00555323	0.0149679	0.0079047	0.0104371	0.00575781	0.00625984	0.00560902	0.00701595	0.00617911	0.00595445	0.00652865	0.00566797	0.00708331	0.0100676	0.00691352
143	unknown	697	10.2525,0	21	116	0.0326094	3.45224e-08	0.0334414	0.00574589	0.0179492	3.39873e-08	0.0226156	0.00844213	0.0234889	0.0136367	0.0269007	3.2094e-08	0.0182186	0.025073	0.0175481	0.0197281	3.80591e-08	0.0268962	0.0171988	0.0255388	0.0369646	0.0210544
144	oxamic acid	626	10.2942,0	26	190	0.0271822	0.0349941	0.0281917	0.0240857	0.0286134	0.0157581	0.014581	0.00423351	0.0229909	0.0143909	0.0346594	0.00765217	0.0193202	0.0227102	0.0210855	0.0127538	0.0173367	0.0174895	0.0143951	0.0205624	0.0337968	0.019389
145	Analyte 170	211	10.31,0	25	231	0.00167642	0.00109312	0.00177323	0.00153564	0.0015196	0.00182807	0.00235635	0.000721234	0.0024071	0.00182819	0.00198559	0.000592842	0.000953265	0.00120618	0.00118447	3.46089e-08	0.000995929	0.000728606	0.00045105	0.000933333	0.00166368	0.000795439
146	Ethanolamine	960	10.3392,0	26	174	0.960768	0.898017	0.779379	0.289502	0.731917	0.452795	0.267815	0.223991	0.47776	0.35559	0.579218	0.284939	0.215972	0.257463	0.334398	0.122069	0.150139	0.148716	0.147413	0.184445	0.371782	0.187427
149	unknown	746	10.4183,0	26	205	0.312354	0.305603	0.280675	0.278546	0.294295	0.214872	0.231794	0.199245	0.259852	0.226441	0.243243	0.241904	0.279533	0.242743	0.251856	0.242556	0.257965	0.250594	0.360648	0.344888	0.404506	0.310193
150	phosphate	896	10.4033,0	24	79	0.0885869	0.0200856	0.102297	0.0495244	0.0651236	3.39873e-08	0.0680265	0.0649819	0.0287497	0.0404395	0.093594	0.0918473	0.0515905	0.0651516	0.0755459	0.0526921	0.0202417	0.0115415	0.0139059	0.100257	0.0593395	0.0429963
153	Analyte 179	333	10.54,0	25	176	0.00453606	0.00472256	0.00315429	0.00637514	0.00469701	0.000988661	0.00772485	0.00104746	0.00528184	0.0037607	0.0016812	3.2094e-08	0.00636013	0.00632132	0.00359067	0.0021103	0.00304147	0.00269924	0.00118118	0.00168523	0.00124973	0.00199453
154	Analyte 180	214	10.5558,0	23	242	0.00455092	0.00424075	0.00435499	0.00351759	0.00416606	0.00326324	0.0032873	0.00235431	0.00366515	0.0031425	0.00410958	0.00270304	0.00359143	0.00394006	0.00358603	3.46089e-08	0.00113683	3.72354e-08	0.00103347	0.00146914	0.00203039	0.000944985
157	Isoleucine	958	10.7092,0	26	158	0.258933	0.267334	0.264318	0.318067	0.277163	0.216525	0.120319	0.137904	0.161104	0.158963	0.313084	3.2094e-08	0.403835	3.0133e-08	0.17923	0.162891	0.205012	0.20947	0.166558	0.196331	0.35604	0.21605
158	4-Vinylphenol	272	10.7392,0	26	151	0.00902696	0.00826691	0.00876466	0.00675132	0.00820246	0.00694221	0.00386084	0.00507093	0.00620145	0.00551886	0.00901194	0.00725853	0.00640914	0.00649813	0.00729443	0.00339357	0.00473227	0.00524515	0.00404552	0.00532029	0.00963811	0.00539582
159	unknown	252	10.76,0	26	341	0.0128907	0.0125144	0.0136383	0.0110648	0.012527	0.0103536	0.00901334	0.00694739	0.0115264	0.00946018	0.0123133	0.00856576	0.00981456	0.0116461	0.0105849	0.00417246	0.00651585	0.00707459	0.00531633	0.00709368	0.0126866	0.00714325
161	proline	957	10.79,0	26	142	0.281895	0.306635	0.241012	0.256778	0.27158	0.148895	0.196868	0.0869202	0.171636	0.15108	0.228464	0.109198	0.123336	0.166523	0.15688	0.0845229	0.110731	0.112716	0.0878645	0.104777	0.168372	0.111497
162	Analyte 191	189	10.8108,0	21	341	0.00397736	3.45224e-08	3.67665e-08	3.13147e-08	0.000994365	0.0028351	0.00271376	3.29131e-08	0.00341929	0.00224205	0.0033061	0.00235874	3.69402e-08	0.00357416	0.00230976	0.00270295	0.00523934	0.00563007	0.00357298	0.00543807	0.00787681	0.0050767
163	maleic acid	535	10.8325,0	26	129	0.0402903	0.0325341	0.0492228	0.0388771	0.0402311	0.0333489	0.0305504	0.0280668	0.0338786	0.0314612	0.0330565	0.0245967	0.0242667	0.0402572	0.0305443	0.0235792	0.0297904	0.0309927	0.0226804	0.0289402	0.0465235	0.0304177
164	unknown	304	10.8433,0	23	217	0.0163985	0.0133743	0.0203034	0.0160771	0.0165383	0.0133043	0.012884	0.0115927	0.013682	0.0128657	0.0136234	0.00983807	0.00998808	0.0165384	0.012497	0.00936114	0.0120278	0.0130625	0.00887307	0.0114577	0.0187916	0.0122623
166	unknown	456	10.88,0	25	245	3.41561e-08	0.0156713	0.0134453	0.0102121	0.00983218	0.0198339	0.00979337	0.0209726	0.0140113	0.0161528	0.0156675	0.0215872	0.00722402	0.0150606	0.0148848	0.00553421	0.00694144	0.00744431	0.00911778	0.00970298	0.0176077	0.00939141
167	glycine 2	956	10.8967,0	26	174	0.702872	0.927711	0.807716	0.352603	0.697726	1.63518	0.429609	1.06291	0.491174	0.904719	1.03964	3.2094e-08	0.321241	0.364501	0.431347	0.173407	0.21021	0.21042	0.213132	0.246588	0.544156	0.266319
171	2,3-Dihydroxypyridine	448	11.0075,0	25	204	0.0162605	3.45224e-08	0.0180923	0.0138854	0.0120596	0.0124028	0.00988569	0.0120363	0.00922511	0.0108875	0.0102188	0.0125166	0.00641542	0.0160665	0.0113043	0.00740253	0.0100203	0.0104642	0.00880664	0.0100288	0.0175322	0.0107091
173	succinic acid	790	11.0258,0	26	147	0.222857	0.205947	0.166933	0.156408	0.188036	0.114684	0.0883808	0.0879815	0.0991182	0.0975412	0.178991	0.125964	0.0917658	0.137145	0.133466	0.0963027	0.114049	0.121686	0.106174	0.120416	0.213071	0.128616
174	Analyte 203	221	11.0475,0	26	281	0.00606317	0.0060302	0.00653601	0.00472599	0.00583884	0.00518957	0.00446258	0.00406053	0.00547259	0.00479632	0.00611976	0.00467355	0.0049715	0.00569785	0.00536566	0.00136781	0.00224842	0.00238914	0.00205408	0.00216695	0.00460493	0.00247189
176	beta-hydroxypyruvate	273	11.1008,0	26	341	0.00403359	0.00408256	0.00401084	0.00340972	0.00388418	0.00350407	0.00310055	0.00247372	0.00347245	0.0031377	0.00337539	0.00310107	0.00326493	0.00383688	0.00339457	0.00139039	0.0013829	0.0017916	0.00139526	0.00216958	0.00348308	0.00193547
178	Analyte 207	236	11.1508,0	20	466	0.00147293	0.00174438	0.00182101	3.13147e-08	0.00125959	0.00222674	2.75755e-08	0.0014093	0.00184424	0.00137008	0.0016096	0.00181361	0.00107795	0.0014557	0.00148922	0.000656958	3.80591e-08	0.000938246	3.39451e-08	0.00147712	3.82977e-08	0.000512073
179	D-Glyceric acid	962	11.1983,0	26	189	0.426919	0.278639	0.446112	0.229075	0.345186	0.271904	0.420795	0.407294	0.304918	0.351228	0.331547	0.285117	0.15214	0.301383	0.267547	0.341591	0.194454	0.191424	0.180268	0.247764	0.650201	0.30095
183	Analyte 212	0	11.2842,0	19	341	0.00143061	0.00110441	0.00148097	0.00112884	0.0012862	0.00121333	0.000943885	0.00100576	0.00104781	0.0010527	0.00110424	3.2094e-08	0.00141552	3.0133e-08	0.000629956	0.000678712	3.80591e-08	3.72354e-08	0.000576422	0.00140919	0.00157731	0.00070695
184	unknown	235	11.3167,0	26	227	0.0133191	0.0130661	0.0141694	0.010395	0.0127374	0.0119616	0.00950147	0.00980497	0.0112068	0.0106187	0.0143208	0.0106109	0.0106008	0.0111017	0.0116586	0.00731443	0.00921523	0.0090113	0.00716722	0.00847317	0.0140182	0.00919992
185	uracil	639	11.3467,0	26	99	0.0196623	0.0228123	0.0235803	0.0133712	0.0198565	0.01628	0.0113487	0.00978198	0.0158889	0.0133249	0.0227457	0.0156519	0.0113841	0.0122176	0.0154998	0.00463942	0.00858273	0.0102807	0.0154322	0.0164369	0.032442	0.0146357
186	Analyte 215	102	11.3533,0	15	117	3.41561e-08	3.45224e-08	3.67665e-08	3.13147e-08	3.41899e-08	0.00293018	2.75755e-08	0.00271453	0.00232362	0.00199209	0.00412437	0.00313948	3.69402e-08	0.0045088	0.00294317	3.46089e-08	0.00274373	3.72354e-08	0.00291161	0.00298592	0.00484451	0.00224764
187	Citraconic acid 4	230	11.4192,0	25	300	0.00646468	0.00584333	0.00656218	0.00501871	0.00597222	0.0057891	0.00463643	0.00479413	0.00513541	0.00508877	0.00578693	0.00552745	3.69402e-08	0.00528436	0.0041497	0.00211387	0.00290096	3.72354e-08	0.00251498	0.00315889	0.0054486	0.00268956
188	Analyte 217	224	11.4292,0	18	240	0.00153561	0.00151594	0.00144305	0.00102203	0.00137916	3.39873e-08	0.00136272	0.00109165	0.00112979	0.000896048	0.00124565	3.2094e-08	3.69402e-08	0.0010525	0.000574557	0.00362953	0.00513725	0.00456124	0.00390561	0.00450723	0.00767353	0.0049024
189	Analyte 218	243	11.4592,0	25	217	0.00370065	0.00315515	0.00470163	0.00380672	0.00384104	0.00264203	0.00293592	0.00300756	0.00338874	0.00299356	0.0031148	0.00218629	0.00236031	0.00340615	0.00276689	3.46089e-08	0.00326667	0.0028885	0.00249132	0.00295582	0.00497832	0.00276344
191	Analyte 220	348	11.5108,0	24	191	0.00244438	0.00187214	0.00259025	0.00221408	0.00228021	0.00170312	0.00110543	0.00175574	0.00131054	0.00146871	0.00147226	0.00186556	0.000964331	0.00217115	0.00161832	3.46089e-08	0.00181664	0.00193263	0.0015461	0.0019201	0.00319176	0.00173454
192	fumaric acid	905	11.5283,0	26	245	0.0407556	0.0406692	0.032832	0.0314618	0.0364297	0.0383611	0.0275984	0.0355781	0.0297672	0.0328262	0.0423694	0.0366904	0.0270779	0.0311717	0.0343274	0.0213056	0.0258526	0.025239	0.024752	0.0265675	0.0451132	0.0281383
194	phosphomycin	158	11.5675,0	10	210	3.41561e-08	3.45224e-08	3.67665e-08	3.13147e-08	3.41899e-08	3.39873e-08	2.75755e-08	3.29131e-08	0.00473055	0.00118266	0.0120502	3.2094e-08	0.00755452	3.0133e-08	0.00490119	0.0165237	3.80591e-08	0.0274619	0.0272731	0.0318526	0.0735272	0.0294398
195	serine 1	952	11.6142,0	26	204	1.69148	2.04926	1.5553	1.90413	1.80004	1.59675	1.61571	1.34285	0.975587	1.38272	1.11556	2.22248	1.25895	1.0866	1.42089	1.18264	0.974816	0.986435	0.839362	0.987111	1.58078	1.09186
196	unknown	476	11.6175,0	22	241	0.0143737	0.0155728	0.00994342	0.0156053	0.0138738	0.00837205	2.75755e-08	0.00873894	0.00724701	0.0060895	0.0117322	3.2094e-08	0.012282	0.00941471	0.00835724	3.46089e-08	0.00887206	0.00830624	0.00739343	0.00848312	0.0143517	0.00790109
197	unknown	234	11.655,0	26	228	0.00639784	0.00574135	0.00750804	0.00520381	0.00621276	0.00522406	0.003181	0.00417704	0.00452626	0.00427709	0.00657037	0.00494452	0.00430374	0.00417883	0.00499937	0.00227305	0.00338937	0.00348567	0.00317893	0.00348524	0.00697433	0.00379776
200	cycloleucine 1	820	11.7092,0	26	156	3.41561e-08	1.43205	0.884485	0.829304	0.786459	1.06423	0.959108	0.624477	1.23153	0.969837	0.853696	0.786571	0.51115	0.7018	0.713304	0.4985	0.589518	0.574054	0.55666	0.589039	1.17725	0.66417
201	1-Methylhydantoin 2	209	11.7367,0	25	224	0.0156882	0.0175027	0.0148268	0.0115324	0.0148875	0.00902709	0.00985828	0.00635286	0.0103988	0.00890927	3.58773e-08	0.0103439	0.0138117	0.00796078	0.00802912	0.0169794	0.0299314	0.0314026	0.0361592	0.043039	0.0756093	0.0388535
202	Analyte 234	212	11.7908,0	26	152	0.00383995	0.00375896	0.00444084	0.00369638	0.00393403	0.0035998	0.00321475	0.00313763	0.00322722	0.00329485	0.00368707	0.00300614	0.003295	0.00347104	0.00336481	0.00230728	0.00312927	0.00289476	0.0023634	0.00267686	0.00465599	0.00300459
203	3-Cyanoalanine	787	11.8142,0	25	141	0.021854	0.0204852	0.015714	0.0139963	0.0180124	0.0195622	0.0198101	0.0213502	3.20892e-08	0.0151806	0.0250767	0.0175485	0.0295061	0.016214	0.0220863	0.00969329	0.011914	0.0112221	0.010093	0.0110152	3.82977e-08	0.00898962
204	unknown	183	11.8275,0	25	164	0.00546748	0.00592453	0.00560971	0.00524125	0.00556074	0.00201146	0.00558361	3.29131e-08	0.00355288	0.002787	0.00498543	0.00127923	0.00384989	0.0043792	0.00362344	0.00274199	0.00327865	0.00340059	0.00273191	0.00302479	0.00525964	0.00340626
205	Tartronic acid	430	11.8467,0	18	247	0.00148897	0.000829453	0.00105839	0.0010581	0.00110873	3.39873e-08	2.75755e-08	3.29131e-08	0.000535214	0.000133827	3.58773e-08	3.2094e-08	0.00102061	0.00111301	0.000533422	0.000962555	3.80591e-08	0.000837221	3.39451e-08	0.000752738	0.00143333	0.000664319
207	unknown	377	11.9267,0	23	191	0.0103158	0.00866044	0.0115514	3.13147e-08	0.00763192	0.00731686	0.00664176	0.00833072	3.20892e-08	0.00557234	0.00860028	0.00979123	0.00654821	0.00963615	0.00864397	0.00516702	0.00645065	0.0066973	0.00564779	0.00594624	0.0106517	0.00676011
208	L-Allothreonine 1	923	11.945,0	26	219	0.0564901	0.0560964	0.0528422	0.0737356	0.0597911	0.0629473	0.050435	0.0660001	0.0504959	0.0574696	0.0666325	3.2094e-08	0.0667631	0.0709594	0.0510888	0.0392621	0.0479799	0.0477923	0.042543	0.0470066	0.0892622	0.0523077
210	resorcinol	264	11.9583,0	23	240	0.0126872	0.0128962	0.0132489	0.0109984	0.0124577	3.39873e-08	0.0090979	3.29131e-08	0.00958621	0.00467105	0.0129743	0.00740031	0.0101337	0.00976021	0.0100671	0.00498419	3.80591e-08	0.00678912	0.00617648	0.00672849	0.0128526	0.00625516
212	Analyte 244	299	12.0492,0	24	131	3.41561e-08	0.00946253	3.67665e-08	0.00497979	0.0036106	0.00296962	0.00300652	0.00164611	0.0018836	0.00237646	0.00334031	0.00120854	0.00106232	3.0133e-08	0.0014028	0.00260016	0.00338301	0.00353082	0.00282938	0.00298254	0.00526934	0.00343254
213	Analyte 245	226	12.0592,0	25	264	0.00242839	0.00230983	0.00255901	0.00230462	0.00240046	0.00115345	0.0016046	0.000565536	0.00169452	0.00125453	0.00264687	0.000704258	0.00211449	0.00229044	0.00193901	0.00147437	0.00206715	0.00199776	0.0019	0.00196641	0.00348267	0.00214806
214	Glutaric Acid	389	12.1358,0	21	305	0.00208502	0.00149339	0.00133519	3.13147e-08	0.00122841	3.39873e-08	0.000744584	0.00151946	0.000584602	0.00071217	0.000953027	0.00213749	3.69402e-08	0.00173708	0.00120691	0.00171679	0.00220793	0.00233057	0.0021038	0.00262822	0.00431445	0.00255029
216	Analyte 248	457	12.1483,0	26	73	0.0462771	0.041562	0.0498054	0.0448066	0.0456128	0.0550516	0.0346042	0.0572709	0.0406545	0.0468953	0.0458905	0.0558351	3.69402e-08	0.0456179	0.0368359	0.0574367	0.0707705	0.0729466	0.0630623	0.0668238	0.091826	0.0704776
217	unknown	299	12.2592,0	23	101	0.0024839	0.00286444	0.00295379	0.00218567	0.00262195	0.00240733	0.00197607	3.29131e-08	0.00281932	0.00180069	3.58773e-08	0.00194323	3.69402e-08	0.0022726	0.00105398	0.0043754	3.80591e-08	3.72354e-08	0.00258708	0.00454258	0.00617356	0.00294645
220	Analyte 252	224	12.32,0	24	270	0.00117666	0.00114617	0.00069141	0.00106641	0.00102016	0.000865238	0.00104606	0.000887856	0.00103627	0.000958856	0.00104834	0.000851235	0.000914536	0.000710709	0.000881204	0.000775258	0.000996973	0.000677706	0.000517962	0.000912577	3.82977e-08	0.000646752
221	Analyte 253	226	12.3333,0	18	215	0.000818588	0.000638963	0.000919188	0.000836772	0.000803378	0.000511263	0.000645329	3.29131e-08	0.000814777	0.000492851	3.58773e-08	3.2094e-08	3.69402e-08	3.0133e-08	3.37611e-08	3.46089e-08	0.000722273	0.00077795	0.000464595	3.22524e-08	3.82977e-08	0.000327487
223	unknown	320	12.4283,0	24	73	0.0218145	0.0233856	0.0223647	0.019443	0.021752	0.0174588	0.0159531	3.29131e-08	0.0179952	0.0128518	0.0237112	0.0175965	0.0224765	0.0226091	0.0215983	0.0109332	3.80591e-08	0.016494	0.0196901	3.22524e-08	0.0304659	0.0129306
224	Analyte 256	327	12.4183,0	20	221	0.00358562	0.00365272	0.00361824	0.00312448	0.00349526	3.39873e-08	2.75755e-08	3.29131e-08	3.20892e-08	3.16413e-08	0.00374699	3.2094e-08	0.00327524	0.00294849	0.00249269	3.46089e-08	0.00293498	0.0028771	3.39451e-08	0.00246471	0.00483035	0.00218453
225	unknown	725	12.51,0	26	160	0.0185076	0.0209618	0.0166578	0.0154852	0.0179031	0.00908368	0.011603	0.00940596	0.0133795	0.010868	0.0177496	0.00499008	0.0142043	0.0100055	0.0117374	0.0145275	0.015784	0.016229	0.011273	0.0130721	0.0199394	0.0151375
226	beta-Alanine 2	506	12.5267,0	20	201	3.41561e-08	0.00226111	3.67665e-08	0.00172774	0.00099723	0.000906162	0.000995746	3.29131e-08	0.00127397	0.000793978	0.00221584	0.000506989	0.00131068	3.0133e-08	0.00100838	0.00120361	0.00102152	0.00132669	0.000809409	0.00103048	0.00148006	0.0011453
227	unknown	458	12.5708,0	25	174	0.0105768	0.00989718	3.67665e-08	0.00804902	0.00713075	0.00994224	0.00702892	0.00948663	0.00923337	0.00892279	0.0111811	0.00877414	0.00735495	0.00686582	0.00854401	0.00420705	0.00464087	0.00544985	3.39451e-08	0.00457949	0.00915545	0.00467212
229	Analyte 261	142	12.6575,0	21	130	3.41561e-08	0.00588018	0.00473241	0.00387276	0.00362135	0.00337026	0.00255914	0.00230879	0.00437386	0.00315301	0.005373	3.2094e-08	0.00391517	0.00321532	0.00312588	0.00469949	0.00475468	3.72354e-08	0.00407826	3.22524e-08	0.00679699	0.00338825
230	unknown	308	12.6867,0	26	327	0.00376409	0.00359422	0.0041694	0.00300849	0.00363405	0.00349539	0.00312154	0.00233582	0.00327367	0.0030566	0.00391038	3.2094e-08	0.00220567	0.0037903	0.00247659	0.00144634	0.00149553	0.00173318	0.00158499	0.00212707	0.00315976	0.00192448
233	L-Threose 2	440	12.825,0	26	350	0.00484195	0.00471409	0.00532314	0.00455169	0.00485772	0.00317857	0.00423486	0.00226268	0.00375492	0.00335776	0.0051542	0.00318953	0.00224199	0.00228805	0.00321844	0.00789632	0.00934901	0.00817672	0.006728	0.00842964	0.0152023	0.009297
234	Analyte 266	304	12.9142,0	26	128	0.0556744	0.054346	0.0770488	0.0843865	0.0678639	0.137002	2.75755e-08	0.12071	0.12415	0.0954656	0.0557224	0.177724	0.1133	0.138721	0.121367	0.0118704	0.0203391	0.0204213	0.0183623	0.0266561	0.0430325	0.023447
235	3-Aminoisobutyric acid 1	483	12.9233,0	24	174	0.0145699	0.0134059	0.0159576	0.0108372	0.0136926	0.0139536	2.75755e-08	0.0122249	0.0119984	0.00954424	0.0146015	0.0133045	3.69402e-08	0.0106172	0.00963081	0.00585914	0.00708566	0.00701285	0.00664894	0.00699504	0.0119491	0.00759179
236	Analyte 269	302	13.0108,0	25	103	0.0170803	0.0137941	0.0104892	0.0159633	0.0143317	0.00334526	0.00828945	0.00266943	0.00607836	0.00509563	0.00845444	3.2094e-08	0.00720304	0.0110291	0.00667166	0.0055573	0.00684054	0.00659623	0.00652597	0.00540507	0.00806882	0.00649899
237	Aminomalonic acid	521	13.0583,0	26	247	3.41561e-08	0.00873618	0.00676791	0.00720316	0.00567682	0.00669995	0.00447856	0.00409354	0.00540412	0.00516904	0.00671507	0.00523243	0.00574831	0.00496636	0.00566554	0.00472181	0.00610448	0.0056608	0.0051215	0.00561347	0.00990303	0.00618751
238	unknown	393	13.1575,0	26	155	0.241129	0.357785	0.293148	0.171326	0.265847	0.624176	0.425686	0.600729	0.301124	0.487929	0.22746	0.563068	0.137878	0.21704	0.286361	0.189282	0.219076	0.206758	0.205611	0.210575	0.333768	0.227512
240	Analyte 274	136	13.2583,0	23	79	0.0135364	0.0143583	0.0120317	0.0161242	0.0140127	0.0162032	0.0131392	3.29131e-08	0.0126587	0.0105003	0.0166545	0.0167323	3.69402e-08	0.0105329	0.01098	0.049671	0.0438943	0.0414855	0.0316878	0.0250094	3.82977e-08	0.031958
241	L-Malic acid	861	13.0692,0	24	79	0.0340961	3.45224e-08	0.0393915	0.0317952	0.0263207	0.0338703	0.0323518	0.0430597	0.0319619	0.0353109	0.0394078	0.0360216	0.0475798	0.0319593	0.0387421	0.049671	0.0435797	0.0502374	0.0500103	0.046839	0.0193982	0.0432893
242	L-Malic acid	847	13.3333,0	26	73	59.3794	70.4835	58.4998	53.4349	60.4494	50.1758	40.4767	54.1637	47.6777	48.1235	70.1852	55.2819	66.1075	44.0223	58.8992	59.6066	64.2498	63.2764	60.0421	57.6452	67.3525	62.0288
243	Threitol	494	13.2842,0	10	156	0.0362059	0.00733701	3.67665e-08	3.13147e-08	0.0108858	3.39873e-08	2.75755e-08	3.29131e-08	3.20892e-08	3.16413e-08	3.58773e-08	0.0301956	3.69402e-08	3.0133e-08	0.00754892	0.021794	3.80591e-08	0.0133901	0.0277459	3.22524e-08	3.82977e-08	0.0104884
244	Analyte 279	149	13.41,0	19	235	0.0124112	0.0127976	3.67665e-08	0.0109887	0.00904939	0.0134686	2.75755e-08	0.0117412	0.0122826	0.00937311	0.0129339	0.0118177	3.69402e-08	3.0133e-08	0.00618791	0.0116697	3.80591e-08	3.72354e-08	3.39451e-08	0.0088049	0.00936066	0.00497256
249	asparagine 4	941	13.545,0	26	115	0.075657	0.0622528	0.0460839	0.0551759	0.0597924	0.0502611	0.0804603	0.0540933	0.110434	0.0738121	0.0645372	0.0537043	0.109828	0.0603514	0.0721053	0.0358983	0.0469719	0.0443661	0.0381946	0.0391124	0.0431049	0.0412747
253	salicylic acid	349	13.6158,0	13	267	0.00086843	0.00104049	3.67665e-08	3.13147e-08	0.000477247	3.39873e-08	2.75755e-08	3.29131e-08	3.20892e-08	3.16413e-08	0.00186316	0.00135027	0.00102733	3.0133e-08	0.0010602	0.000746108	3.80591e-08	0.000736234	3.39451e-08	0.00099937	3.82977e-08	0.000413637
255	Analyte 290	148	13.6617,0	19	374	0.00273928	3.45224e-08	3.67665e-08	3.13147e-08	0.000684845	0.00291832	2.75755e-08	0.00302567	3.20892e-08	0.00148601	0.00245427	0.00252272	0.0028935	0.00299818	0.00271717	0.00137341	0.00168176	0.00169159	3.39451e-08	0.00182709	0.0015221	0.00134933
256	methionine 1	464	13.6983,0	15	305	3.41561e-08	0.0237779	0.029637	0.0354762	0.0222228	0.0260288	2.75755e-08	0.0377663	0.0239392	0.0219336	3.58773e-08	3.2094e-08	3.69402e-08	3.0133e-08	3.37611e-08	3.46089e-08	0.0391736	0.0394944	0.0339104	0.0309475	0.0294147	0.0288235
257	aspartic acid 1	954	13.7142,0	26	232	2.56425	2.90898	2.26127	2.54081	2.56883	1.87418	2.22412	2.03112	2.05352	2.04574	2.13354	1.56513	2.43564	1.65166	1.94649	2.23856	2.18524	2.15151	2.01179	1.90537	2.18532	2.11296
258	unknown	355	13.7142,0	24	176	0.62565	3.45224e-08	3.67665e-08	0.7412	0.341712	0.00149309	0.097259	0.356571	0.0491861	0.126127	0.618636	0.680027	0.552045	0.491027	0.585434	0.582424	0.544888	0.544089	0.506736	0.47911	0.560891	0.536356
262	oxoproline	895	13.7975,0	26	258	2.36272	2.73379	3.20516	3.17786	2.86988	2.9337	2.75755e-08	2.23523	3.23565	2.10115	2.85081	3.11242	3.44618	2.88011	3.07238	3.1666	3.18538	3.09638	2.94907	2.75204	3.18247	3.05532
263	oxoproline	857	13.745,0	16	254	3.41561e-08	0.000925813	0.00138634	0.00170388	0.00100402	3.39873e-08	0.000597768	3.29131e-08	3.20892e-08	0.000149467	3.58773e-08	0.00216809	0.00186445	3.0133e-08	0.00100815	0.00251323	0.00325549	0.00276754	0.0022661	0.000535755	0.00127343	0.00210193
264	4-aminobutyric acid 1	591	13.8417,0	20	314	0.0102502	0.00974447	0.0119978	0.0154917	0.011871	0.029001	2.75755e-08	0.0430791	0.0266337	0.0246784	0.0114937	0.020457	0.0135029	0.00844859	0.0134755	3.46089e-08	0.0357919	0.0375593	3.39451e-08	3.22524e-08	0.0289935	0.0170575
265	unknown	468	13.8367,0	26	174	0.253624	0.0966004	0.427641	0.387739	0.291401	0.593719	2.75755e-08	1.06632	0.619287	0.569831	0.300305	0.670588	0.308223	0.631042	0.47754	0.485355	0.507324	0.514966	0.475082	0.457149	0.324428	0.460717
267	Analyte 305	168	13.8633,0	22	447	0.00380524	0.00438196	3.67665e-08	0.00383359	0.00300521	0.00477692	2.75755e-08	0.00507356	3.20892e-08	0.00246264	0.00318092	0.00572262	0.00408017	0.00392739	0.00422778	0.00468199	0.00517373	0.00605769	0.00462261	3.22524e-08	0.00491866	0.00424245
268	unknown	216	13.9058,0	26	185	0.0117802	0.0145087	0.0151668	0.0197755	0.0153078	0.0179664	0.0246608	0.0140059	0.0232778	0.0199778	0.0157324	0.0197062	0.0263915	0.0178974	0.0199319	0.0171542	0.0180746	0.0179986	0.0135503	0.0131098	0.0139047	0.015632
269	unknown	466	13.9217,0	26	191	0.00792379	0.00658397	0.00955887	0.00862709	0.00817343	0.0054662	0.00338177	0.00637361	3.20892e-08	0.0038054	0.00866282	0.00232683	0.00896628	0.00802331	0.00699481	0.010816	0.0116495	0.0119804	0.010498	0.00925077	0.00932411	0.0105865
270	Maleamate 2	432	13.9458,0	26	241	0.0103835	0.0106423	0.0131604	0.0133208	0.0118768	0.018852	0.022141	0.0225236	0.0175474	0.020266	0.0119552	0.0167768	0.0231612	0.0186194	0.0176281	0.0195353	0.0199554	0.0190741	0.0154298	0.0145889	0.0146981	0.0172136
272	nornicotine	380	14.0367,0	25	142	0.00517767	0.00507321	0.00374222	0.00526391	0.00481425	0.00541692	2.75755e-08	0.00631478	0.00430991	0.00401041	0.00364006	3.2094e-08	0.00419693	0.00248127	0.00257957	0.00469802	0.00580055	0.00725681	0.00434287	0.00427163	0.00471727	0.00518119
274	3-(1-Pyrazolyl)-L-alanine	873	14.0792,0	26	182	0.0149596	0.0119626	0.016943	0.0148489	0.0146785	0.0181442	0.0140918	0.0221424	0.0200397	0.0186045	0.0228345	0.0187168	0.0246489	0.0220774	0.0220694	0.0175209	0.0212553	0.0216781	0.0154271	0.0149651	0.0158288	0.0177792
276	Threonic acid	863	14.125,0	26	292	0.0133396	0.00798359	0.0104484	0.012335	0.0110267	0.00785564	0.0126505	0.010235	0.00889302	0.00990853	0.00997177	0.0109391	0.0124494	3.0133e-08	0.00834007	0.0141595	0.0165255	0.0157242	0.012505	0.0120113	0.0129243	0.0139749
279	2-hydroxy-3-isopropylbutanedioic acid	657	14.3392,0	12	275	0.00796005	0.00561906	0.00413616	0.00488336	0.00564966	3.39873e-08	2.75755e-08	0.00118619	3.20892e-08	0.000296571	3.58773e-08	0.00158897	3.69402e-08	3.0133e-08	0.000397268	0.00299068	3.80591e-08	3.72354e-08	0.00281059	3.22524e-08	0.00320178	0.00150053
281	alpha-ketoglutaric acid	870	14.3708,0	26	198	0.033887	0.0282841	0.0242637	0.0297755	0.0290526	0.0247636	0.0212863	0.018594	0.0186942	0.0208345	0.0259462	0.0197617	0.0214686	0.015523	0.0206748	0.0328271	0.0373153	0.0375285	0.0265821	0.0239205	0.0323387	0.031752
283	MALONAMIDE 2	220	14.4692,0	14	142	0.00418163	0.00318473	0.00387331	3.13147e-08	0.00280993	3.39873e-08	0.00300209	3.29131e-08	3.20892e-08	0.000750546	3.58773e-08	3.2094e-08	3.69402e-08	3.0133e-08	3.37611e-08	0.00450044	0.00465691	0.00515805	0.00636021	0.00527214	0.00975886	0.0059511
285	Analyte 324	279	14.5008,0	21	133	3.41561e-08	0.00582048	0.00728633	0.00611321	0.00480501	0.00803155	0.00642063	0.00877949	0.00752208	0.00768844	3.58773e-08	0.00608371	0.00810426	0.00715551	0.00533588	0.00687112	0.00649868	3.72354e-08	3.39451e-08	0.00484707	0.00711099	0.00422132
286	Analyte 325	0	14.4833,0	22	217	0.00757589	0.00653315	0.00949182	0.00971711	0.0083295	0.0089144	0.00979455	0.00983689	0.00887168	0.00935438	3.58773e-08	3.2094e-08	0.00859482	0.00809495	0.00417246	0.00865296	0.0107153	0.0118586	0.0087808	3.22524e-08	0.00831472	0.00805372
287	Analyte 326	214	14.5633,0	12	191	3.41561e-08	3.45224e-08	0.00499537	3.13147e-08	0.00124887	3.39873e-08	2.75755e-08	3.29131e-08	3.20892e-08	3.16413e-08	0.00361869	3.2094e-08	0.00407112	0.00431908	0.00300223	0.00437087	3.80591e-08	0.00504694	3.39451e-08	0.00348363	0.00437112	0.00287877
288	unknown	311	14.6,0	13	292	0.00151061	0.00165424	0.00145779	3.13147e-08	0.00115567	0.000715503	0.00183767	0.000904	3.20892e-08	0.000864301	3.58773e-08	3.2094e-08	0.000915033	3.0133e-08	0.000228783	3.46089e-08	0.00127881	3.72354e-08	3.39451e-08	0.000538802	0.00190352	0.000620207
289	D-erythronolactone 2	420	14.5542,0	26	217	0.0369312	0.0319212	0.00905344	0.0480556	0.0314904	0.0356292	0.044304	0.0398011	0.00819716	0.0319829	0.0313901	0.00672625	0.0406425	0.0408334	0.0298981	0.0394567	0.0430704	0.0446375	0.0340492	0.0302741	0.0417512	0.0388732
290	threo-beta-hyrdoxyaspartate 2	384	14.5675,0	21	191	6.30548e-05	0.00263635	0.0027629	0.000130286	0.00139815	5.08001e-05	0.00437077	0.00224642	0.00182096	0.00212224	0.00188422	0.00179254	2.159e-05	0.00272033	0.00160467	0.00242403	0.00288818	3.72354e-08	0.00413393	3.22524e-08	0.00260504	0.00200854
291	1,2,4-Benzenetriol	403	14.6625,0	22	258	0.0048666	0.00472267	0.00520482	3.13147e-08	0.00369853	3.39873e-08	2.75755e-08	3.29131e-08	3.20892e-08	3.16413e-08	3.58773e-08	3.2094e-08	0.00519374	0.00424904	0.00236071	3.46089e-08	0.00463703	0.00508992	0.00403629	0.00388715	0.00534738	0.00383297
292	Digitoxose 2	477	14.7167,0	17	204	0.0131051	0.0129182	0.016031	0.0149972	0.0142629	0.0209342	0.0171223	3.29131e-08	0.0170461	0.0137756	3.58773e-08	3.2094e-08	3.69402e-08	3.0133e-08	3.37611e-08	0.0218272	0.0210203	0.0229092	0.0174904	0.0162858	0.0182003	0.0196222
293	Analyte 334	509	14.7442,0	26	217	0.0944279	0.100502	0.134362	0.116743	0.111509	0.183603	0.12841	3.29131e-08	0.147942	0.114989	0.122188	0.119912	0.135505	0.132613	0.127554	0.131608	0.129062	0.143645	0.107915	0.0993879	0.113437	0.120842
297	ornithine	846	14.8217,0	26	142	0.123358	0.11643	0.197328	0.208439	0.161389	0.275837	2.75755e-08	0.255139	0.290792	0.205442	0.115361	0.350588	0.344901	0.408503	0.304838	0.0210678	0.0483579	0.0529605	0.0512433	0.0534417	0.0859454	0.0521694
298	unknown	467	14.8275,0	25	146	0.00766649	0.0075808	0.0110236	0.0131035	0.00984359	0.0194785	2.75755e-08	0.0231469	0.0179267	0.015138	0.00903782	0.014655	0.0177975	0.0129755	0.0136165	0.0113531	0.0142678	0.0133329	0.00988273	0.00920652	0.0137964	0.0119733
300	glutamic acid	937	14.8792,0	26	246	0.107613	0.130452	0.103467	0.13358	0.118778	0.0965658	2.75755e-08	0.114824	0.0933542	0.076186	0.101032	0.0998834	0.105177	0.0945277	0.100155	0.0918487	0.109192	0.111907	0.0809909	0.0806454	0.108974	0.0972597
301	thymidine 2	226	14.9117,0	13	319	3.41561e-08	3.45224e-08	3.67665e-08	3.13147e-08	3.41899e-08	0.00116737	2.75755e-08	3.29131e-08	0.00111507	0.000570623	0.00104746	0.000964007	0.000734372	0.00136302	0.00102721	0.00126684	3.80591e-08	3.72354e-08	0.00083752	3.22524e-08	0.00138811	0.000582096
303	phenylalanine 1	838	14.9925,0	26	218	0.0524128	0.0440539	0.0443229	0.0640076	0.0511993	0.065932	0.0490764	0.0556136	0.0577395	0.0570904	0.0480092	3.2094e-08	3.69402e-08	3.0133e-08	0.0120023	0.0621228	0.072962	0.0777456	0.0561066	0.0568214	0.0758838	0.0669404
305	toluenesulfonic acid	409	15.0142,0	23	229	0.0188441	0.0142218	0.0135436	0.0215378	0.0170368	0.0113755	0.0226981	0.00981955	0.0331017	0.0192487	0.0186241	0.0141742	3.69402e-08	0.0195259	0.0130811	3.46089e-08	0.0155861	3.72354e-08	0.0130526	3.22524e-08	0.0182009	0.00780661
306	2,4-diaminobutyric acid 5	289	15.0258,0	24	200	0.0266666	0.0158337	0.0130658	0.0193172	0.0187208	0.00852759	0.0147117	0.00725432	0.0130809	0.0108936	0.0123762	0.00711639	3.69402e-08	3.0133e-08	0.00487317	0.0173627	0.0226681	0.0255753	0.0307328	0.0324593	0.0548638	0.0306103
307	tartaric acid	501	14.9825,0	17	217	0.015142	0.0109735	0.0118742	0.00518021	0.0107925	3.39873e-08	2.75755e-08	3.29131e-08	0.0181451	0.0045363	0.00975264	3.2094e-08	3.69402e-08	0.0163435	0.00652406	0.00523372	0.0138059	0.0145204	0.0105037	0.0108219	3.82977e-08	0.00914762
308	Lyxose 1	487	15.0483,0	26	191	0.0303379	0.0258086	0.0381212	0.0407062	0.0337435	0.0294878	0.0334322	0.0383742	0.0294623	0.0326891	0.0264685	0.0261938	0.0322264	0.0376334	0.0306305	0.0333363	0.0391914	0.0413716	0.0302391	0.0297133	0.0389218	0.0354623
312	unknown	680	15.0617,0	22	191	0.00508721	0.00568767	0.00566534	0.00883729	0.00631938	0.00707507	0.00658094	0.00882996	0.00615536	0.00716033	0.00566851	3.2094e-08	0.00697906	0.00543718	0.0045212	0.00510297	0.00518284	3.72354e-08	0.00485106	0.00474124	3.82977e-08	0.00331303
313	unknown	618	15.19,0	26	204	0.0673567	0.055462	0.0857491	0.0989808	0.0768872	0.0899388	0.0957568	0.100744	0.0874311	0.0934677	0.0601559	0.0637824	0.0671813	0.0946556	0.0714438	0.0701814	0.078024	0.0828277	0.0635381	0.0641532	0.0791983	0.0729871
314	xylose 2	857	15.24,0	26	160	0.0158987	0.0210632	0.0177581	0.00101202	0.013933	0.00735994	0.0103421	0.00924624	0.00658534	0.0083834	0.0100398	0.00154997	0.00832526	0.00791974	0.0069587	0.0104182	0.0133983	0.0138714	0.0115952	0.00959384	0.0131825	0.0120099
316	2-ketoadipate 1	245	15.2875,0	21	243	0.00411569	0.00467999	3.67665e-08	0.00417115	0.00324172	0.00550642	2.75755e-08	0.00544053	0.00365749	0.00365112	3.58773e-08	0.00709422	0.00223305	0.0034274	0.00318868	0.0195654	0.0374061	0.045174	0.0416703	0.0438827	0.0653017	0.0421667
317	unknown	744	15.2425,0	24	103	0.0116904	0.0100095	0.013402	3.13147e-08	0.00877548	0.0165187	0.0248383	0.0244794	0.0207853	0.0216554	0.0163545	3.2094e-08	0.0152652	0.0131734	0.0111983	0.0160381	0.0186689	0.0186558	0.014394	0.0140475	0.0270946	0.0181498
319	unknown	213	15.3892,0	19	128	0.00367964	0.00365155	0.0035633	0.00379974	0.00367356	3.39873e-08	2.75755e-08	0.00180534	0.00239665	0.00105051	0.00229787	3.2094e-08	3.69402e-08	0.00198652	0.00107111	0.00229556	0.00223334	0.00334013	0.00220585	0.00204497	0.00302591	0.00252429
320	taurine	239	15.4083,0	26	239	0.00319493	0.0043658	0.0036089	0.00334226	0.00362797	0.00610808	0.00609956	0.0062495	0.00357194	0.00550727	0.00270866	0.00632222	0.00339064	0.00370545	0.00403174	0.00415616	0.00550046	0.0056741	0.00484213	0.00473178	0.00682087	0.00528758
321	Analyte 367	223	15.4267,0	23	305	0.00163409	0.00144163	0.00236162	0.00178746	0.0018062	0.00126281	2.75755e-08	0.00191377	0.00190175	0.00126959	0.0012764	0.00110356	0.00177414	0.00190419	0.00151457	3.46089e-08	3.80591e-08	0.00147619	0.00144622	0.00120181	0.00174058	0.000977478
322	1,2-Cyclohexanedione 4	412	15.4525,0	11	171	0.00576074	0.00465193	3.67665e-08	3.13147e-08	0.00260319	3.39873e-08	2.75755e-08	3.29131e-08	0.00497526	0.00124384	3.58773e-08	3.2094e-08	0.00455906	3.0133e-08	0.00113979	0.00613272	3.80591e-08	0.00807735	0.00629504	0.00627149	0.008255	0.00583861
323	unknown	734	15.4617,0	26	116	0.0331537	0.0245244	0.0186256	0.0246203	0.025231	0.0147418	0.0404329	0.0140802	0.0419083	0.0277908	0.0263976	0.0184492	0.0657183	0.0267317	0.0343242	0.016947	0.0235049	0.0252789	0.0177138	0.0196009	0.0271531	0.0216998
324	unknown	524	15.4725,0	25	217	0.0186505	0.0187455	0.0207451	0.0217034	0.0199611	0.0246963	2.75755e-08	0.0257266	0.0232909	0.0184285	0.0209106	0.0149503	0.0236605	0.0190747	0.019649	0.0172145	0.0188575	0.0203951	0.0161709	0.015962	0.0198647	0.0180775
325	unknown	497	15.4825,0	22	103	0.023695	0.0215393	3.67665e-08	3.13147e-08	0.0113086	0.0216013	2.75755e-08	0.0246623	0.0238164	0.01752	0.0246483	3.2094e-08	0.0265234	0.0203772	0.0178872	0.0189415	0.022591	3.72354e-08	0.0186078	0.0178798	0.0230182	0.0168397
326	3-ureidopropionate 2	240	15.5417,0	16	55	3.41561e-08	3.45224e-08	0.00427333	3.13147e-08	0.00106836	3.39873e-08	2.75755e-08	3.29131e-08	0.00237754	0.000594408	3.58773e-08	3.2094e-08	0.0038617	0.00287066	0.00168311	0.0032591	0.00386095	0.00434643	0.00280547	0.00206012	0.00386178	0.00336564
327	ribose	528	15.5775,0	24	73	3.41561e-08	0.0141481	0.0253327	0.0338829	0.0183409	0.0273532	0.0168698	0.0252782	0.0269143	0.0241039	0.0152854	0.0176725	0.0187964	0.0265355	0.0195724	3.46089e-08	0.0237446	0.0265899	0.0212735	0.0224653	0.00444213	0.0164192
329	Ribonic acid, gamma-lactone	421	15.6392,0	20	103	0.00287342	0.00321757	3.67665e-08	0.00399308	0.00252103	0.00368285	2.75755e-08	0.00500229	3.20892e-08	0.0021713	0.00418594	0.00277126	0.0060856	0.00477405	0.00445421	0.00542973	0.00518983	0.00567314	0.00452196	0.00370344	3.82977e-08	0.00408636
331	unknown	410	15.65,0	23	73	0.0840586	3.45224e-08	0.0959965	0.100754	0.0702023	0.107683	0.102605	0.115105	0.0992781	0.106168	0.102172	0.0733044	0.107766	0.0784811	0.090431	0.0688303	0.00848604	0.0862039	0.0813897	0.0799612	3.82977e-08	0.0541452
333	Analyte 380	179	15.7583,0	14	282	0.00183207	0.00155321	0.00217455	3.13147e-08	0.00138997	3.39873e-08	2.75755e-08	3.29131e-08	3.20892e-08	3.16413e-08	3.58773e-08	3.2094e-08	3.69402e-08	3.0133e-08	3.37611e-08	0.00156151	0.00247562	0.00238871	0.00181192	0.00198836	0.00278293	0.00216818
334	Levoglucosan	497	15.82,0	16	217	0.00820622	0.00738699	0.00762812	3.13147e-08	0.00580534	0.00587322	0.00719035	3.29131e-08	3.20892e-08	0.00326591	0.00483903	3.2094e-08	0.0058009	0.0102133	0.0052133	3.46089e-08	0.00895685	3.72354e-08	0.00844233	3.22524e-08	0.0123835	0.00496379
335	D-Arabitol	563	15.8283,0	26	73	0.0928458	0.0851902	0.0847406	0.0889968	0.0879433	0.104674	0.080642	0.0917258	0.0397917	0.0792084	0.0452347	0.124458	0.0402379	0.129317	0.084812	0.110618	0.134932	0.135353	0.119473	0.128936	0.152201	0.130252
337	unknown	239	15.9033,0	17	204	0.00309967	0.00267842	0.00325109	3.13147e-08	0.0022573	3.39873e-08	2.75755e-08	0.00308256	3.20892e-08	0.000770664	3.58773e-08	3.2094e-08	0.00307608	0.00300829	0.00152111	3.46089e-08	0.00323291	0.00263076	0.00284478	0.0028385	0.00367227	0.00253654
339	alpha-Aminoadipic acid	705	15.9675,0	26	260	0.0534565	0.0274289	0.0147241	0.0181329	0.0284356	0.0355502	0.0512572	0.0255314	0.0388644	0.0378008	0.00852297	0.0188636	0.0125862	0.0201537	0.0150316	0.0152122	0.022042	0.0207624	0.0188155	0.0195818	0.0273056	0.0206199
345	unknown	429	16.1683,0	21	205	0.00893506	3.45224e-08	0.00991567	0.0080698	0.00673014	0.00790862	2.75755e-08	0.011051	0.00773133	0.00667276	3.58773e-08	0.00599367	0.00749199	0.00437719	0.00446572	0.0123069	3.80591e-08	0.00959919	0.014682	0.00358996	0.0167055	0.00948061
346	putrescine 2	910	16.2217,0	26	174	0.174947	0.20182	0.200739	0.1069	0.171102	0.139434	0.154958	0.129784	0.187383	0.15289	0.172871	0.0865492	0.145675	0.11868	0.130944	0.048135	0.0607723	0.0603255	0.0666584	0.0662276	0.08231	0.0640715
347	Analyte 395	197	16.28,0	25	204	0.0123242	0.0104023	0.0144427	0.0133914	0.0126402	0.0118247	0.0138301	0.0141427	0.0113374	0.0127838	0.00971674	0.00974748	0.0122911	0.0123477	0.0110258	0.00873795	0.00962613	0.0103305	0.00941899	3.22524e-08	0.0122944	0.00840134
348	unknown	381	16.2925,0	25	191	0.0103512	0.00875645	0.0112049	0.00963949	0.00998801	0.00867097	2.75755e-08	0.0121742	0.00975929	0.00765111	0.00767052	0.00840909	0.00860265	0.00836812	0.0082626	0.0066762	0.00994803	0.00805221	3.39451e-08	0.0097103	0.0115694	0.00765937
349	unknown	362	16.31,0	26	205	0.0208897	0.0179442	0.0236935	0.0220613	0.0211472	0.0174896	0.0220776	0.0188014	0.0184504	0.0192047	0.0160835	0.0122805	0.0190055	0.0233162	0.0176714	0.0159813	0.0194	0.018822	0.0182527	0.0194059	0.0249626	0.0194707
350	Diglycerol 1	568	16.3242,0	26	73	0.275392	0.186991	0.274222	0.320419	0.264256	0.305978	0.291912	0.302921	0.259227	0.29001	0.149552	0.213557	0.182795	0.322756	0.217165	0.213328	0.250329	0.243852	0.242707	0.251713	0.286492	0.24807
351	3,6-Anhydro-D-galactose 3	739	16.35,0	26	231	0.0268619	0.00898135	0.0447941	0.055831	0.0341171	0.0353423	0.0358836	0.032674	0.0269123	0.032703	0.0109355	0.0202988	0.00911572	0.0604266	0.0251942	0.0281438	0.0344881	0.0339839	0.0326825	0.0325388	0.043244	0.0341802
352	unknown	646	16.4242,0	26	89	0.0143616	0.0149181	0.0123591	0.00855393	0.0125482	0.00928004	0.014492	0.00698043	0.0126033	0.0108389	0.0135077	0.00679577	0.015002	0.0133302	0.0121589	0.0138125	0.0168169	0.015245	0.0160703	0.0151518	0.0198908	0.0161646
353	D-(glycerol 1-phosphate)	565	16.45,0	24	299	0.0086941	0.00689787	0.00577458	0.00824807	0.00740365	3.39873e-08	0.00858238	0.00298959	0.00652618	0.00452455	0.00473612	3.2094e-08	0.0071821	0.0064489	0.00459179	0.00577002	0.00696742	0.00664944	0.00571556	0.0060103	0.00835251	0.00657754
354	Glucose-1-phosphate	819	16.5108,0	26	217	0.357023	0.372446	0.439807	0.351482	0.380189	0.334983	0.369709	0.385621	0.262513	0.338207	0.312518	0.371332	0.256548	0.262496	0.300723	0.27831	0.325973	0.329216	0.366476	0.412362	0.531046	0.373897
355	unknown	336	16.5167,0	14	243	3.41561e-08	0.00916463	0.00970931	3.13147e-08	0.0047185	0.0117289	2.75755e-08	0.0186564	3.20892e-08	0.00759636	0.00774641	0.0109239	0.00682389	3.0133e-08	0.00637357	3.46089e-08	3.80591e-08	0.0082363	0.00846107	3.22524e-08	0.0122711	0.00482809
356	1,3-diaminopropane	387	16.5667,0	26	226	0.217722	0.233178	0.214331	0.230158	0.223847	0.251769	2.75755e-08	0.239224	0.250063	0.185264	0.237874	0.285304	0.234448	0.214139	0.242941	0.148832	0.169159	0.169175	0.184257	0.220985	0.253173	0.19093
357	glutamine 1	937	16.63,0	26	156	1.34406	2.34976	1.32966	1.12271	1.53655	2.90277	2.75755e-08	2.53043	1.30555	1.68469	0.65646	3.41938	0.515875	1.37163	1.49084	1.38435	1.81374	1.74722	1.77457	2.27483	2.0458	1.84008
358	unknown	489	16.6358,0	19	185	0.00583919	0.00895931	3.67665e-08	0.00498756	0.00494652	0.00994641	0.00122552	0.00791103	0.00574106	0.00620601	3.58773e-08	0.00858906	0.00295721	0.00615327	0.0044249	0.00784278	0.00921613	3.72354e-08	3.39451e-08	0.0090411	3.82977e-08	0.00435002
359	unknown	346	16.6633,0	22	217	0.0309309	3.45224e-08	3.67665e-08	0.0320067	0.0157344	0.0413836	0.0383889	0.0425731	0.0271348	0.0373701	0.0450961	3.2094e-08	3.69402e-08	0.0279531	0.0182623	3.46089e-08	0.0221011	0.0220698	0.0148881	0.00958809	0.0067727	0.01257
361	unknown	676	16.7583,0	25	231	0.0087206	3.45224e-08	0.0131523	0.0174717	0.00983615	0.0127901	0.0112388	0.0132499	0.00935581	0.0116587	0.00211201	0.00795461	0.00444455	0.0174558	0.00799173	0.00774862	0.0103963	0.0104828	0.0100926	0.0100642	0.0114202	0.0100341
363	2-Deoxy-D-galactose 2	553	16.8875,0	24	437	0.596316	0.357879	0.130982	0.104605	0.297445	0.172562	0.0217175	0.624735	3.20892e-08	0.204754	0.0630301	3.2094e-08	0.00240747	0.358499	0.105984	1.17097	1.22132	1.19185	1.11958	1.05603	1.18523	1.15749
365	alpha-D-glucosamine 1-phosphate	633	16.9133,0	10	100	0.0128383	3.45224e-08	0.0214819	4.27477e-06	0.00858113	3.39873e-08	2.75755e-08	3.29131e-08	3.20892e-08	3.16413e-08	3.58773e-08	3.2094e-08	3.69402e-08	3.0133e-08	3.37611e-08	0.0171581	0.0341453	0.0106595	0.00745361	0.0139723	0.00742143	0.015135
369	citric acid	828	17.0658,0	26	273	0.518198	0.332522	0.20871	0.333631	0.348265	0.287745	0.511304	0.312782	0.411851	0.38092	0.181881	3.2094e-08	0.258169	0.254073	0.173531	0.341907	0.385525	0.39377	0.37695	0.368625	0.320293	0.364512
370	citrulline 1	914	17.17,0	26	157	0.149591	0.165933	0.204811	0.208213	0.182137	0.524538	0.660532	0.626104	0.277163	0.522084	0.203366	0.597999	0.216319	0.289363	0.326762	0.18793	0.29439	0.326218	0.328621	0.339543	0.27948	0.292697
371	Analyte 423	331	17.2342,0	26	333	0.0139082	0.0115712	0.0196625	0.0202096	0.0163379	0.0166683	0.0207126	0.0230377	0.0131689	0.0183969	0.0124223	0.0138608	0.0123137	0.0238935	0.0156225	0.0139543	0.0175295	0.0197739	0.016035	0.018078	0.0171981	0.0170948
372	1,5-Anhydroglucitol	712	17.3392,0	25	218	0.088532	0.0534727	0.062688	0.0483187	0.0632529	0.0506394	0.0345991	0.0836906	0.0214631	0.047598	0.0386716	0.124849	0.0169242	0.123382	0.0759569	0.11917	0.13264	0.147175	0.152797	0.145851	0.12806	0.137616
376	fructose 1	899	17.5542,0	23	437	0.0113353	0.0110781	0.00837966	0.00075634	0.00788736	3.39873e-08	2.75755e-08	0.00402678	0.000276686	0.00107588	0.00408299	3.2094e-08	0.000220978	0.0225119	0.00670399	0.0063102	0.0254352	0.0372181	0.0304502	0.0339468	0.0177986	0.0251932
377	unknown	239	17.7492,0	14	52	3.41561e-08	0.00746954	3.67665e-08	3.13147e-08	0.00186741	0.00744695	2.75755e-08	3.29131e-08	0.00239372	0.00246018	0.0128696	0.0124544	0.0183036	3.0133e-08	0.0109069	0.00609571	0.0121927	0.00911387	0.00495106	3.22524e-08	0.0101155	0.00707814
378	unknown	576	17.7292,0	18	160	0.0528029	0.0151127	0.041735	3.13147e-08	0.0274127	3.39873e-08	0.0118694	3.29131e-08	3.20892e-08	0.00296738	0.0605206	3.2094e-08	3.69402e-08	0.0326958	0.0233041	0.0386495	0.0390701	0.00537058	0.008646	0.0158379	3.82977e-08	0.017929
381	D-Talose 1	551	17.8717,0	20	306	0.143828	0.0486044	0.0223664	3.13147e-08	0.0536996	3.39873e-08	2.75755e-08	0.120963	3.20892e-08	0.0302408	3.58773e-08	3.2094e-08	3.69402e-08	0.114199	0.0285498	0.156014	0.2233	0.202211	0.216608	0.144348	0.256479	0.199827
382	allose 2	805	18.0275,0	26	273	0.00805573	0.0112805	0.00718273	3.13147e-08	0.00662974	0.00650588	0.00530545	0.0046649	0.00611077	0.00564675	0.00826601	0.0112668	0.00957671	0.00647579	0.00889634	0.0051249	0.0142221	0.0100716	0.00520372	0.0047773	0.00519218	0.00743196
383	4-hydroxyphenylpyruvate 1	214	18.0367,0	24	201	0.0113994	3.45224e-08	0.0160498	0.0161715	0.0109052	0.0108366	0.0118118	0.0116378	0.00921122	0.0108744	0.0112241	0.0157414	0.0162957	0.00638824	0.0124124	3.46089e-08	0.0107082	0.0087342	0.0143392	0.0114971	0.00990434	0.00919718
386	Gluconic lactone 3	185	18.1,0	18	305	0.515937	0.428976	0.374176	3.13147e-08	0.329772	0.296969	2.75755e-08	3.29131e-08	3.20892e-08	0.0742424	0.120779	3.2094e-08	3.69402e-08	0.569417	0.172549	0.89831	0.981208	0.960697	0.950533	0.873411	1.08039	0.957425
387	unknown	426	18.1117,0	23	420	0.631824	0.256784	0.12236	3.13147e-08	0.252742	0.410878	0.351887	0.320829	0.341567	0.35629	0.000383071	0.236969	0.0836454	3.0133e-08	0.0802494	0.245545	0.268384	0.257342	0.246371	0.234028	0.283732	0.2559
388	glucose 2	840	18.1575,0	26	235	0.282364	0.289737	0.347013	0.283759	0.300718	0.283908	0.246202	0.292206	0.274111	0.274107	0.301247	0.258578	0.293091	0.270859	0.280944	0.290519	0.314374	0.302014	0.288145	0.273068	0.323727	0.298641
390	lysine	624	18.2142,0	25	317	0.00496143	0.00404546	0.00709308	0.00506638	0.00529159	0.00615931	0.0101233	0.00476318	0.0118238	0.00821738	3.58773e-08	0.0116196	0.014841	3.0133e-08	0.00661516	0.00342558	0.00421371	0.00434865	0.00387878	0.0045834	0.00479164	0.00420696
391	unknown	177	18.2583,0	26	159	0.0276165	0.0228722	0.0451968	0.0570489	0.0381836	0.0400557	0.0369318	0.0364443	0.0410442	0.038619	0.031562	0.0311589	0.0264411	0.045619	0.0336952	0.0220567	0.0261977	0.0246501	0.0247744	0.0246288	0.0287417	0.0251749
392	Hydantoin, 5-(4-hydroxybutyl)- 1	249	18.3033,0	16	288	0.00179292	3.45224e-08	0.00223468	0.00187117	0.0014747	3.39873e-08	2.75755e-08	0.00177724	3.20892e-08	0.000444334	3.58773e-08	3.2094e-08	3.69402e-08	0.00151369	0.000378449	0.00217974	3.80591e-08	3.72354e-08	0.00227503	0.00220089	0.00297162	0.00160456
394	sorbitol	709	18.2425,0	26	159	0.0248178	0.0210798	0.0353895	3.13147e-08	0.0203218	0.0344079	0.0317058	0.0273947	0.0362866	0.0324487	0.0270554	0.0255307	0.0241926	3.0133e-08	0.0191947	0.0229431	0.0256815	0.0250139	0.0246292	0.0254234	0.0298873	0.0255964
396	unknown	132	18.3317,0	19	304	3.41561e-08	0.0062933	0.00937694	0.00785878	0.00588226	0.00651899	2.75755e-08	0.0061793	0.00753222	0.00505764	0.0066873	0.00545455	0.0069399	0.00739879	0.00662014	3.46089e-08	0.00867712	0.00872757	3.39451e-08	0.00795043	0.0102382	0.00593224
397	tyrosine 1	833	18.3683,0	26	280	0.00551225	0.00663096	0.00649933	0.00551804	0.00604014	0.00644747	0.00481598	0.00445123	0.00593497	0.00541241	0.00725272	3.2094e-08	0.00878664	3.0133e-08	0.00400986	0.00469755	0.0053843	0.00556698	0.00507619	0.00504755	0.00746079	0.00553889
398	D-galacturonic acid 1	92	18.3842,0	15	203	0.00523904	3.45224e-08	3.67665e-08	3.13147e-08	0.00130978	0.0078433	2.75755e-08	3.29131e-08	3.20892e-08	0.00196085	0.00356059	0.0118666	3.69402e-08	0.00848438	0.0059779	3.46089e-08	0.00936353	0.00856015	0.00793992	0.00804127	0.0117408	0.00760762
400	panthenol 2	247	18.4117,0	26	70	0.00675984	0.00842607	0.00999633	0.00680516	0.00799685	0.013437	0.0161164	0.0129528	0.0114522	0.0134896	0.0110877	0.0141516	0.0115704	0.00871893	0.0113822	0.00938809	0.013664	0.0139145	0.0111866	0.0121966	0.0199017	0.0133753
401	4-hydroxycinnamic acid	492	18.4342,0	17	293	0.00292239	0.00497783	0.0023172	3.13147e-08	0.00255436	3.39873e-08	0.0011086	3.29131e-08	0.000792988	0.000475413	3.58773e-08	3.2094e-08	0.00355141	0.00190251	0.0013635	0.00179822	0.0016683	0.00145642	0.00175513	0.00160014	3.82977e-08	0.00137971
402	Analyte 458	578	18.485,0	24	361	0.00552404	0.0058071	3.67665e-08	0.00430567	0.00390921	0.00363538	0.00435955	0.00238788	0.0036389	0.00350543	0.00482291	0.00422469	3.69402e-08	0.00287893	0.00298164	0.000459639	0.000473399	3.72354e-08	0.0028851	0.00302581	0.00637425	0.00220304
405	Analyte 461	0	18.6492,0	25	204	4.12985	2.53034	2.0701	0.742936	2.36831	1.15414	0.127523	3.31249	0.00777396	1.15048	0.689984	5.43359	3.69402e-08	3.53425	2.41446	5.75379	6.32409	6.12994	5.82845	5.47934	6.45884	5.99574
407	Analyte 463	340	18.8367,0	15	291	3.41561e-08	0.00173389	0.00177907	0.00120185	0.00117871	0.000990335	0.00160243	3.29131e-08	0.00210505	0.00117446	0.00144177	3.2094e-08	0.00162336	0.000813176	0.000969584	0.00136301	0.00220219	0.00146093	3.39451e-08	3.22524e-08	3.82977e-08	0.000837705
408	pantothenic acid	268	18.9625,0	26	293	0.00175998	0.00261952	0.0016594	0.00249825	0.00213429	0.00227751	0.00160123	0.00185946	0.0022649	0.00200078	0.00273603	0.00416933	0.00438574	0.00327511	0.00364155	0.00225642	0.0023618	0.00265769	0.00441529	0.00474548	0.00427609	0.00345213
409	Analyte 467	0	19.1242,0	26	204	0.0435418	0.0395973	0.0554181	0.0444149	0.045743	0.0408804	0.0342066	0.0473392	0.0296151	0.0380104	0.0431057	0.0507995	0.0361918	0.0278386	0.0394839	0.0368207	0.0415823	0.0407953	0.040946	0.049914	0.0508521	0.0434851
410	Glucosaminic acid	380	18.9742,0	14	305	0.00092929	3.45224e-08	0.000826717	0.000881342	0.000659346	3.39873e-08	0.0005812	3.29131e-08	0.000611133	0.0002981	3.58773e-08	3.2094e-08	3.69402e-08	3.0133e-08	3.37611e-08	0.000895718	3.80591e-08	3.72354e-08	0.000131552	0.000688474	3.82977e-08	0.000285976
412	mucic acid	796	19.2783,0	26	333	0.00442822	0.00328601	0.00428589	0.00349807	0.00387455	0.00375087	2.75755e-08	0.00425218	0.00264983	0.00266323	0.00307376	0.00363889	0.00297741	0.00309398	0.00319601	0.00363955	0.00458373	0.00455102	0.00383827	0.00374056	0.00403194	0.00406418
413	Analyte 471	407	19.3392,0	26	200	0.00319511	0.0028461	0.00412644	0.00372456	0.00347305	0.0027255	0.00311734	0.00375491	0.00272305	0.0030802	0.00310361	0.00209024	0.00335117	0.00351022	0.00301381	0.00284379	0.00309982	0.00285487	0.00282955	0.00255241	0.00291757	0.00284967
414	palmitic acid	930	19.4058,0	26	117	0.0689367	0.0650522	0.0670867	0.065213	0.0665721	0.0623205	0.0639361	0.0655939	0.0555288	0.0618448	0.0602782	0.0528989	3.69402e-08	0.0673314	0.0451271	0.155022	0.10698	0.0931298	0.0744519	0.0699308	0.0810924	0.0967679
417	N,N-dimethylarginine	342	19.6325,0	26	55	0.00661749	0.00657556	0.0128073	0.00739789	0.00834957	0.0134041	0.0073085	3.29131e-08	0.00953049	0.00756077	0.0114563	0.0103837	0.00661817	0.00896458	0.00935569	0.0193073	0.0203527	0.0215038	0.0165157	0.0200444	0.0257516	0.0205793
418	myo-inositol	939	19.7617,0	26	217	3.85976	4.47509	4.19664	4.44169	4.2433	2.60936	3.07558	2.95517	3.52102	3.04028	5.43606	2.27882	4.90827	3.91482	4.13449	4.36536	4.712	4.59883	4.40061	4.1489	4.80624	4.50532
419	unknown	613	19.83,0	26	136	0.0730627	0.0871243	0.134567	0.0711108	0.0914662	0.155107	0.0954522	3.29131e-08	0.0935221	0.0860204	0.122194	0.139419	0.0752729	0.0935871	0.107618	0.197243	0.202906	0.200097	0.173276	0.166936	0.176851	0.186218
420	unknown	626	19.8625,0	24	178	0.00801618	0.00713983	0.00965878	0.00541953	0.00755858	0.0108451	0.0087087	0.0116328	0.0074045	0.00964777	0.0086742	0.00982944	0.0100227	0.00783366	0.00908999	0.0138281	0.0142891	0.0135749	3.39451e-08	0.0109356	0.0142493	0.0111462
421	N-Acetyl-beta-D-mannosamine 4	557	19.8808,0	25	319	0.0135037	0.0139284	0.0102708	0.009201	0.011726	0.00659639	0.0107931	0.00863647	0.0105067	0.00913317	0.011523	3.2094e-08	0.0125	0.00528099	0.00732602	0.0102869	0.0106974	0.0120786	0.00887131	0.00600842	0.0110426	0.00983086
422	Linoleic acid methyl ester	623	19.8658,0	26	69	3.41561e-08	0.139521	0.172196	0.148608	0.115081	0.198344	0.132925	3.29131e-08	0.144344	0.118903	0.161343	0.178276	3.69402e-08	0.137237	0.119214	0.208338	0.224766	0.215028	0.202933	0.196948	0.20328	0.208549
423	ribulose-5-phosphate 1	383	19.9767,0	16	357	0.00165433	3.45224e-08	0.00135203	0.00103734	0.00101093	0.000871485	2.75755e-08	3.29131e-08	0.0010718	0.000485837	3.58773e-08	0.000682467	0.00097913	0.00140272	0.000766088	3.46089e-08	3.80591e-08	0.00109531	0.00121904	0.00108908	0.000961435	0.00072749
424	unknown	223	19.995,0	16	290	0.00111994	0.000985078	3.67665e-08	0.000807995	0.000728262	3.39873e-08	0.000903009	3.29131e-08	0.000921873	0.000456237	0.00112024	3.2094e-08	0.00114673	3.0133e-08	0.000566759	0.00109018	0.00114179	0.000957691	0.000928318	0.00105685	3.82977e-08	0.000862478
425	unknown	402	20.0358,0	26	57	0.0225079	0.0230797	0.022073	0.0214586	0.0222798	0.0245409	0.0169747	0.0172036	0.0193467	0.0195165	0.0232478	0.0202694	0.0258672	0.016902	0.0215716	0.0271432	0.0286812	0.0250429	0.0244262	0.0262094	0.0256471	0.0261917
428	d-Glucoheptose 1	499	20.095,0	26	319	0.00261441	0.00188707	0.00239001	0.00179461	0.00217153	0.00215489	0.00284746	0.00244486	0.00251751	0.00249118	0.00163784	0.000965386	0.00205238	0.00128823	0.00148596	0.00170196	0.00228253	0.00167049	0.00153794	0.00139348	0.00210347	0.00178165
429	Glucoheptonic acid 3	541	20.1525,0	26	319	0.00378873	0.00315701	0.0043714	0.00243999	0.00343928	0.00299199	0.00417413	0.00355739	0.00275174	0.00336881	0.00260942	0.00147696	0.00289273	0.00219701	0.00229403	0.00242229	0.00308897	0.00268012	0.00215067	0.00236782	0.00292801	0.00260631
433	noradrenaline	512	20.3958,0	24	174	0.001382	3.45224e-08	0.00212093	0.00130588	0.00120221	0.00349235	0.00078291	0.0029587	0.00160607	0.00221001	0.00303787	0.00474533	0.00119017	0.00104999	0.00250584	3.46089e-08	0.000800633	0.00081152	0.000826641	0.000715555	0.000992152	0.000691089
434	Analyte 495	251	20.44,0	18	409	3.41561e-08	0.000586977	0.000418011	0.000629549	0.000408643	3.39873e-08	2.75755e-08	3.29131e-08	3.20892e-08	3.16413e-08	0.000780261	0.000531735	0.000706832	3.0133e-08	0.000504715	0.000493859	0.000485338	0.000700468	0.000605602	0.000365185	0.00054041	0.00053181
437	Analyte 499	0	20.585,0	26	204	0.0802023	0.0186232	0.0112079	0.0189111	0.0322361	0.0491391	2.75755e-08	0.0311008	0.0590594	0.0348248	0.00890057	0.0275989	0.0120203	0.0132445	0.0154411	0.0358281	0.0377601	0.0364868	0.0295642	0.0304415	0.0351883	0.0342115
438	unknown	379	20.6617,0	24	357	0.00169469	0.00159425	0.000535139	3.13147e-08	0.000956026	0.000680845	0.000678915	3.29131e-08	0.000795315	0.000538777	0.000558633	0.000677618	0.000984601	0.000541105	0.000690489	0.00127649	0.00167193	0.00146301	0.00104397	0.00107192	0.00123351	0.00129347
440	beta-Mannosylglycerate 1	481	20.785,0	22	217	0.00123934	0.00155438	0.00249829	3.13147e-08	0.00132301	0.00159684	0.00173726	3.29131e-08	0.00147554	0.00120242	3.58773e-08	0.00246399	3.69402e-08	0.00214068	0.00115119	0.00082685	0.000980822	0.00111512	3.39451e-08	0.000673689	0.000655045	0.000708593
441	Fructose 2,6-biphosphate degr prod 2	607	20.8317,0	26	227	0.00715842	0.00657643	0.00455571	0.00699244	0.00632075	0.00212351	0.00401902	0.00148775	0.00401121	0.00291037	0.00353197	0.00284393	0.00479365	0.00344936	0.00365473	0.00793887	0.00802928	0.00770144	0.00569013	0.00556466	0.00656185	0.00691437
442	linoleic acid	738	20.9142,0	26	67	0.00688083	0.00750037	0.00809514	0.0055399	0.00700406	0.00486357	0.00473738	0.00360585	0.00455516	0.00444049	0.00689318	0.00532573	0.00851511	0.00639036	0.0067811	0.0106041	0.00953248	0.00853328	0.00612522	0.0065176	0.00787667	0.00819823
443	linolenic acid	854	20.9742,0	26	67	0.0169345	0.0160618	0.0183833	0.0146182	0.0164995	0.0124866	0.018709	0.0102724	0.0144853	0.0139883	0.0105194	0.013017	0.0201809	0.0169511	0.0151671	0.024081	0.0258752	0.0214036	0.0151836	0.0157988	0.017648	0.0199984
444	unknown	537	20.9192,0	14	117	3.41561e-08	0.000477395	3.67665e-08	3.13147e-08	0.000119374	3.39873e-08	0.0018554	0.00646722	0.00713517	0.00386446	0.00505735	0.00219052	3.69402e-08	3.0133e-08	0.00181198	0.0181243	3.80591e-08	0.0124708	0.008178	3.22524e-08	0.00915138	0.00798741
446	5-Hydroxyindole-3-acetic acid 2	572	21.0508,0	26	218	0.0141783	0.00910249	0.00991111	0.00952957	0.0106804	0.0063144	0.00437981	0.00787188	0.00288445	0.00536264	0.00280186	0.00875411	0.00160116	0.0102422	0.00584982	0.0119526	0.0148188	0.0128852	0.00953609	0.0102583	0.0122775	0.0119548
449	stearic acid	740	21.1908,0	26	117	0.0215708	0.0182574	0.0184046	0.021071	0.0198259	0.024188	0.0197163	0.0213809	0.0183975	0.0209207	0.0180303	0.0230574	0.0323434	0.022215	0.0239116	0.0977873	0.073708	0.0706672	0.0267016	0.0262969	0.0284568	0.0539363
451	Analyte 516	239	21.2308,0	17	437	0.00102495	3.45224e-08	0.00112848	0.000891431	0.000761223	0.000859657	2.75755e-08	3.29131e-08	3.20892e-08	0.000214937	3.58773e-08	0.00161511	3.69402e-08	0.00122963	0.000711204	0.00123104	0.00139889	0.00138795	0.00115287	0.000880049	0.001498	0.00125813
453	unknown	389	21.3717,0	25	232	0.00706872	0.00515521	0.00859674	0.00757292	0.0070984	0.0124299	0.00381106	0.00948802	0.00154322	0.00681804	0.00300015	3.2094e-08	0.00126998	0.0126884	0.00423963	0.0156421	0.0183091	0.0182259	0.0120767	0.0120843	0.0137364	0.0150124
454	unknown	437	21.47,0	20	232	3.41561e-08	3.45224e-08	3.67665e-08	0.00116372	0.000290956	0.000846618	0.000694506	0.000560384	3.20892e-08	0.000525385	1.07662e-05	0.00106747	7.38805e-08	0.000694719	0.000443258	3.46089e-08	0.000777732	0.000534329	3.39451e-08	0.000637884	0.000413999	0.000394002
455	Analyte 521	462	21.5108,0	15	73	0.0124571	0.0188784	3.67665e-08	3.13147e-08	0.00783388	0.0207911	2.75755e-08	0.00395566	3.20892e-08	0.00618671	3.58773e-08	0.00490762	3.69402e-08	0.0105744	0.00387052	3.46089e-08	0.0130354	0.0136175	0.0100787	3.22524e-08	0.0131983	0.00832165
456	Analyte 522	250	21.5567,0	22	246	3.41561e-08	0.000670271	0.00196225	0.00194952	0.00114552	0.00422426	0.000479447	0.00278981	3.20892e-08	0.00187339	0.00110323	3.2094e-08	3.69402e-08	0.00267433	0.000944408	0.00268504	0.00348431	0.00309675	0.00250597	0.00238069	0.00284044	0.0028322
457	fructose-6-phosphate	783	21.6217,0	26	315	0.0252138	0.0239354	0.0209228	0.0202104	0.0225706	0.00866866	0.0135476	0.00506832	0.015279	0.0106409	0.016003	0.0124727	0.022298	0.0133486	0.0160306	0.0200375	0.0228173	0.0223858	0.0160781	0.0162549	0.0179351	0.0192515
458	unknown	693	21.6367,0	25	387	0.0169897	0.0194196	0.0124643	0.0142725	0.0157865	0.00418884	0.00913731	0.00299762	0.00860598	0.00623244	0.0111873	0.00479639	0.0140772	0.00767272	0.00943339	3.46089e-08	0.0133289	0.0137225	0.0104914	0.0101298	0.0111686	0.00980689
460	Analyte 526	595	21.6808,0	26	204	0.0560916	0.0510451	0.0600888	0.0419644	0.0522975	0.0501314	2.75755e-08	0.0448687	0.0540791	0.0372698	0.0350556	0.0512238	0.0499244	0.0439877	0.0450479	0.0672425	0.0753558	0.0743499	0.0557176	0.0521032	0.0588122	0.0639302
461	Atropine	364	21.6533,0	15	55	0.0306168	3.45224e-08	0.0410152	0.0279785	0.0249026	0.0442427	2.75755e-08	0.0417829	3.20892e-08	0.0215064	3.58773e-08	3.2094e-08	0.0255255	3.0133e-08	0.00638141	0.0531278	0.054699	0.0534701	0.0342754	0.0350362	0.0360825	0.0444485
462	glucose-6-phosphate 1	884	21.7317,0	26	387	0.0675607	0.0598488	0.052945	0.056765	0.0592799	0.0246188	0.0376235	3.29131e-08	0.0412154	0.0258644	0.0478552	0.03924	0.0620691	0.0364918	0.046414	0.0504448	0.0570664	0.0585243	0.0424014	0.0414102	0.045813	0.0492767
463	Analyte 532	87	21.7942,0	15	215	3.41561e-08	0.001837	0.0024359	3.13147e-08	0.00106824	0.00141996	0.000853965	0.00123695	3.20892e-08	0.000877726	3.58773e-08	0.00153711	3.69402e-08	0.00121961	0.000689198	3.46089e-08	3.80591e-08	3.72354e-08	0.00131307	0.00162308	0.00213257	0.000844806
464	Analyte 533	414	21.8225,0	26	73	0.0209799	0.0115324	0.0182206	0.0340069	0.021185	0.0203981	0.0188073	0.012081	0.0168975	0.017046	0.00852178	0.0237177	0.00825035	0.0199275	0.0151043	0.0101076	0.0140483	0.0146545	0.0122455	0.0128277	0.0137153	0.0129331
465	unknown	787	21.8958,0	26	387	0.00932193	0.0095112	0.00773899	0.007781	0.00858828	0.00418887	0.00560731	3.29131e-08	0.00675627	0.00413812	0.00812487	0.00654765	0.0104129	0.00535847	0.00761097	0.00834643	0.00935351	0.00890781	0.00674336	0.00673684	0.0072122	0.00788336
467	Analyte 536	0	21.9158,0	25	204	0.0083306	3.45224e-08	0.00703914	0.00642588	0.00544891	0.00611536	0.00579916	0.00691793	0.00654376	0.00634405	0.00726196	3.2094e-08	0.00925943	0.00508865	0.00540252	0.00981444	0.0113806	0.0103816	0.00798984	0.00787153	3.82977e-08	0.00790634
470	Analyte 539	269	22.0183,0	23	169	0.00175574	0.00150849	0.00224961	3.13147e-08	0.00137847	0.00256976	0.00135153	0.00287044	0.00165772	0.00211236	0.00172191	0.00234029	0.00116961	0.00174541	0.0017443	0.00142442	0.00179919	0.00152574	0.00158875	0.00133046	0.00227385	0.00165707
472	Analyte 541	0	22.0367,0	24	73	0.0128071	0.0124451	0.00931329	0.0136324	0.0120495	0.0167014	2.75755e-08	0.0137132	0.0151458	0.0113901	0.00978878	0.0159764	0.0127552	0.0112992	0.0124549	0.00846998	0.0104358	0.0115604	0.00932834	0.0084968	0.00993134	0.00970377
473	Purine riboside	542	22.185,0	26	217	0.00229743	0.00180919	0.00268507	0.00280512	0.0023992	0.0013493	0.0038467	0.00251813	0.00236589	0.00252001	0.00183039	0.00383608	0.0024062	0.00332515	0.00284945	0.00298379	0.00386222	0.0030529	0.00282426	0.00186008	0.00243333	0.0028361
474	Analyte 543	214	22.2067,0	9	387	3.41561e-08	3.45224e-08	3.67665e-08	3.13147e-08	3.41899e-08	3.39873e-08	2.75755e-08	3.29131e-08	3.20892e-08	3.16413e-08	3.58773e-08	0.000318343	3.69402e-08	7.43392e-05	9.81886e-05	0.000599731	0.000837812	3.72354e-08	0.000600973	3.22524e-08	0.000785253	0.00047064
475	Analyte 544	308	22.2842,0	22	374	0.00132422	0.00161804	0.00149628	0.00126043	0.00142474	0.00171433	2.75755e-08	0.00156864	3.20892e-08	0.000820756	3.58773e-08	3.2094e-08	3.69402e-08	0.00116397	0.000291019	0.00133842	0.00146622	0.00169085	0.00214178	3.22524e-08	0.00242257	0.00150998
477	unknown	240	22.3258,0	26	204	0.00176636	0.00240667	0.00234461	0.00164052	0.00203954	0.00193992	0.00132321	0.00130883	0.00247401	0.00176149	0.0020489	0.00220437	0.00277584	0.00196702	0.00224903	0.00224791	0.00307876	0.00324359	0.00252324	0.00211456	0.00216679	0.00256248
478	Analyte 547	127	22.4908,0	16	464	0.00053365	0.000647603	0.000891778	3.13147e-08	0.000518266	0.0004318	2.75755e-08	3.29131e-08	3.20892e-08	0.000107973	3.58773e-08	0.00108026	3.69402e-08	0.00116384	0.000561041	0.00134217	0.0014022	0.00142952	0.000965671	0.000926025	0.000966866	0.00117208
479	Analyte 548	264	22.51,0	23	395	0.00150258	0.0014679	0.00156935	0.00265924	0.00179977	0.00202786	0.0025104	3.29131e-08	0.00224796	0.00169656	0.00119367	0.00186708	0.00139814	0.00143353	0.0014731	0.00156429	3.80591e-08	3.72354e-08	0.00174327	0.00112742	0.00141817	0.000975537
480	6-phosphogluconic acid	594	22.53,0	26	318	0.00568691	0.00597397	0.00388043	0.0044267	0.004992	0.00253268	0.00313893	0.00137658	0.00388179	0.00273249	0.00446998	0.0031124	0.00630004	0.00351488	0.00434933	0.00496243	0.00586065	0.00576398	0.0046831	0.00444183	0.00479409	0.00508435
481	Analyte 551	437	22.545,0	25	327	0.00650336	0.00382977	0.00782437	0.00529821	0.00586393	0.0125854	0.00382724	0.00781067	0.00164973	0.00646825	0.00322751	0.0142953	0.00117177	0.0115682	0.0075657	0.0145592	0.0172702	0.0169906	0.0136773	0.0129051	0.0133972	0.0147999
484	cytidine-5'-monophosphate	279	22.7175,0	10	478	3.41561e-08	3.45224e-08	3.67665e-08	3.13147e-08	3.41899e-08	3.39873e-08	2.75755e-08	3.29131e-08	3.20892e-08	3.16413e-08	3.58773e-08	0.00151818	3.69402e-08	0.000724956	0.000560803	3.46089e-08	0.00103482	0.00067363	3.39451e-08	3.22524e-08	0.000589141	0.000382948
486	unknown	245	22.7417,0	22	328	0.00195113	0.000948188	0.00296846	0.0019255	0.00194832	0.00327782	0.00134769	0.00239309	3.20892e-08	0.00175466	0.00110995	0.00398397	3.69402e-08	0.00374591	0.00220997	0.0049149	0.00634464	0.00594629	0.00530073	0.00433968	0.00500772	0.00530899
487	Analyte 558	194	22.7575,0	21	497	0.00109318	0.00105184	3.67665e-08	0.00093239	0.000769363	0.000883983	0.00105175	3.29131e-08	0.00119451	0.00078257	3.58773e-08	3.2094e-08	0.000908519	0.00103375	0.000485584	0.00182212	0.00247254	0.00209231	0.00167231	3.22524e-08	0.00142192	0.00158021
488	Analyte 559	322	22.8375,0	26	325	0.0625969	0.0411532	0.0637577	0.0601718	0.0569199	0.0879892	0.0400642	0.0809331	0.0152535	0.05606	0.021427	3.2094e-08	0.011133	0.124142	0.0391755	0.125608	0.145428	0.145042	0.134463	0.113595	0.123454	0.131265
489	D-erythro-sphingosine 1	281	22.9317,0	20	314	0.00144265	0.00185307	0.00260361	0.00129272	0.00179801	0.00287774	2.75755e-08	0.00215281	3.20892e-08	0.00125765	0.00155905	3.2094e-08	3.69402e-08	0.00351127	0.0012676	0.00438533	0.00455706	0.00441489	0.00395216	0.00370579	0.00364354	0.0041098
491	unknown	298	22.9017,0	18	437	4.58674e-05	0.000461473	3.67665e-08	0.000412766	0.000230036	3.39873e-08	2.75755e-08	0.000497325	3.20892e-08	0.000124355	3.58773e-08	0.000777305	3.69402e-08	0.000798895	0.000394068	0.000547505	0.000377135	0.000595807	0.000631971	0.000370875	0.000464585	0.00049798
492	uridine 1	492	23.025,0	26	446	0.0222569	0.0168787	0.0267877	0.0646454	0.0326422	0.0358638	0.0629242	0.0144333	0.0528911	0.0415281	0.0202046	0.0378699	0.0236332	0.0466137	0.0320803	0.0279752	0.0315566	0.030865	0.0276441	0.0252053	0.0266496	0.028316
495	Neohesperidin	461	23.0317,0	22	287	0.00271464	0.000901006	0.00300331	0.00222287	0.00221046	0.00227667	0.00098602	0.00117285	3.20892e-08	0.00110889	0.000882465	0.00303491	3.69402e-08	3.0133e-08	0.000979361	0.00506704	0.000775252	0.00612264	0.00538305	0.00499897	0.00506732	0.00456904
496	salicin	251	23.1133,0	21	402	0.00140416	3.45224e-08	0.00200998	0.000842253	0.00106411	0.00141397	2.75755e-08	0.00112755	3.20892e-08	0.000635396	3.58773e-08	0.00109838	3.69402e-08	0.00124609	0.000586136	0.00106923	0.00163575	0.00146421	0.00204504	0.00158671	0.0021822	0.00166386
497	DL-dihydrosphingosine 1	598	23.1733,0	25	204	0.00843171	3.45224e-08	0.00722708	0.00580409	0.00536573	0.00520353	0.00521641	0.00429916	0.00579118	0.00512757	0.00749287	0.00374127	0.0101073	0.00404652	0.00634699	0.00745556	0.00898536	0.00916103	0.00789461	0.00714841	0.00746381	0.00801813
498	Analyte 571	492	23.2292,0	26	446	0.0392035	0.0264047	0.0456041	0.106847	0.0545148	0.0586176	0.115847	0.0219022	0.0908506	0.0718043	0.03075	0.0582278	0.0352151	0.081095	0.051322	0.0437356	0.0512171	0.049638	0.0400344	0.0393986	0.0452673	0.0448819
501	Analyte 576	394	23.2942,0	14	103	3.41561e-08	0.00147508	0.00157794	0.00259253	0.0014114	3.39873e-08	0.00149993	3.29131e-08	3.20892e-08	0.000375007	3.58773e-08	0.0022363	3.69402e-08	3.0133e-08	0.000559101	3.46089e-08	0.00239333	3.72354e-08	3.39451e-08	0.0015442	0.00167347	0.000935184
503	piceatannol 2	349	23.4608,0	17	204	0.00226063	3.45224e-08	0.00115405	0.000620529	0.00100881	3.39873e-08	2.75755e-08	3.29131e-08	0.000765073	0.000191292	0.00134215	3.2094e-08	0.0025505	3.0133e-08	0.000973178	0.00142274	3.80591e-08	3.72354e-08	3.39451e-08	0.00140806	0.00153185	0.000727127
504	2-Monopalmitin	374	23.5217,0	14	313	3.41561e-08	0.000741672	3.67665e-08	0.000927592	0.000417334	0.00111296	2.75755e-08	0.0010107	3.20892e-08	0.000530931	3.58773e-08	0.00222595	3.69402e-08	0.00181309	0.00100978	3.46089e-08	0.00204348	0.00152696	3.39451e-08	0.0016311	0.00155876	0.00112673
507	Analyte 582	385	23.5842,0	24	387	0.00094673	8.27198e-05	2.18957e-05	0.000467334	0.00037967	6.89567e-05	0.000542932	3.29131e-08	0.000434621	0.000261636	9.01211e-06	2.42189e-05	0.000646313	0.00102888	0.000427105	0.000466288	3.80591e-08	0.000738869	0.000425155	0.00058405	0.000479542	0.00044899
508	Analyte 583	370	23.5975,0	14	361	0.000972197	0.000662028	0.000514889	0.000943387	0.000773125	3.39873e-08	0.000439071	3.29131e-08	3.20892e-08	0.000109792	0.000497874	0.000454762	3.69402e-08	3.0133e-08	0.000238176	0.000577197	0.000650973	3.72354e-08	3.39451e-08	3.22524e-08	0.000812803	0.000340179
510	arbutin	616	23.7342,0	26	204	0.203303	0.248182	0.143482	0.167436	0.190601	0.128461	0.16687	0.105643	0.162011	0.140746	0.196104	0.0977744	0.227145	0.122731	0.160939	0.182857	0.218478	0.221257	0.18877	0.182261	0.188407	0.197005
512	unknown	469	23.775,0	25	267	0.00361693	0.00268105	0.00172345	0.00280415	0.00270639	0.00206338	0.00158738	0.000689777	0.0025722	0.00172818	0.00587388	0.00432056	0.00551451	0.00263481	0.00458594	0.0038942	0.00431022	0.00392228	0.00360034	0.0035236	0.0036985	0.00382486
513	Analyte 588	176	23.9242,0	14	416	0.000875501	0.000581965	0.000869928	0.000625804	0.0007383	0.000855038	2.75755e-08	0.000901778	3.20892e-08	0.000439219	3.58773e-08	3.2094e-08	3.69402e-08	3.0133e-08	3.37611e-08	0.000818486	3.80591e-08	0.00109815	3.39451e-08	0.000952797	0.00159505	0.000744092
515	1-Monopalmitin	339	23.9592,0	21	487	0.00266512	0.00212424	0.00185648	0.0019596	0.00215136	0.00271576	0.0012344	0.00411536	3.20892e-08	0.00201639	3.58773e-08	0.00470649	3.69402e-08	0.00338464	0.0020228	0.00308189	0.00382857	0.00393814	0.00366053	0.00376385	0.00430359	0.00376276
516	Analyte 591	363	24.02,0	24	217	0.00565143	0.00494654	0.00427581	0.00608063	0.0052386	0.002569	0.00445093	0.00264536	0.0025195	0.0030462	0.00258876	0.00187977	0.00495015	0.0038699	0.00332214	0.00392721	0.00623764	0.00571003	0.00456693	0.00478469	0.00337098	0.00476625
518	Analyte 593	89	24.2267,0	25	416	0.0120823	0.00613632	0.0141867	0.0124426	0.011212	0.0176089	0.00921062	0.012556	0.00270634	0.0105205	0.00446051	0.0175457	3.69402e-08	3.0133e-08	0.00550156	0.0221062	0.0250034	0.0233589	0.019009	0.0200128	0.0209891	0.0217465
520	sucrose	903	24.2742,0	26	217	6.3331	4.86564	6.14942	6.72851	6.01917	3.41385	4.58281	3.54044	3.4108	3.73697	2.84021	3.30648	4.24251	3.92353	3.57818	4.6654	5.11598	4.97915	4.74956	4.66044	5.5524	4.95382
522	lactulose 1	579	24.5858,0	26	217	0.0127345	0.0126982	0.0134287	0.0145757	0.0133593	0.0107775	0.00807578	0.00883622	0.00815298	0.00896061	0.0110889	0.00732186	0.00792183	0.0102983	0.00915772	0.0125478	0.0154659	0.0156196	0.0116361	0.0122471	0.0118384	0.0132258
523	lactose 1	578	24.7092,0	26	217	0.0161273	0.0156726	0.0163872	3.13147e-08	0.0120468	0.0135383	0.01303	0.0105451	0.0118459	0.0122398	0.013976	0.0093781	0.0116665	0.0159858	0.0127516	0.0164931	0.0190125	0.0186123	0.01454	0.0146754	0.0150831	0.0164027
525	cellobiose 2	524	24.8325,0	26	217	0.00644019	0.00603363	0.00667086	3.13147e-08	0.00478618	0.00602484	0.00495594	0.00483197	0.00554749	0.00534006	0.00549513	0.00393204	3.69402e-08	0.00664605	0.00401831	0.0084415	0.00723391	0.00788715	0.00574174	0.00646521	0.00592482	0.00694906
527	2-Monoolein	432	24.92,0	17	129	3.41561e-08	0.00106685	0.0180105	0.000829506	0.00497671	3.39873e-08	2.75755e-08	3.29131e-08	0.0185345	0.00463365	0.000596343	0.0219034	3.69402e-08	0.00127913	0.00594472	0.00130125	0.00183197	0.0014	3.39451e-08	0.00113529	3.82977e-08	0.000944763
530	trehalose	917	25.0408,0	26	361	0.0604698	0.0506275	0.0372913	0.0552536	0.0509106	0.056198	0.0621754	3.29131e-08	0.0416275	0.0400002	0.0200891	0.0393235	0.0103239	0.0211979	0.0227336	0.0495733	0.0580007	0.0576365	0.0426591	0.0435919	0.0466518	0.0496855
532	maltose	728	25.1008,0	26	217	0.0300334	0.0294594	0.0280348	0.0392912	0.0317047	0.0174893	0.0231304	0.018827	0.0191385	0.0196463	0.0194944	0.0154614	0.00889681	0.0260803	0.0174832	0.04171	0.0461342	0.0461666	0.0314447	0.0341622	0.0363114	0.0393215
533	unknown	616	25.1925,0	25	204	0.003939	0.00269981	0.00215913	0.00239049	0.00279711	0.00359414	2.75755e-08	0.00303631	3.20892e-08	0.00165763	0.00301635	0.0029742	0.0013964	0.00247957	0.00246663	0.00344184	0.00387191	0.0056546	0.00442744	0.00424999	0.00374544	0.00423187
534	Prostaglandin E2 2	352	25.2342,0	14	129	0.000976937	0.00121148	3.67665e-08	3.13147e-08	0.00054712	3.39873e-08	0.00142166	3.29131e-08	0.000840928	0.000565663	3.58773e-08	3.2094e-08	3.69402e-08	0.00133605	0.000334039	0.00161571	3.80591e-08	3.72354e-08	0.000804858	0.000714915	0.00108065	0.0007027
535	Cellobiotol	731	25.3067,0	26	217	0.00816034	0.00855933	0.00710005	0.00964313	0.00836571	0.00630773	0.00652683	0.00569782	0.00687708	0.00635236	3.58773e-08	0.00452623	0.00717226	0.00714818	0.00471168	0.00968752	0.0118254	0.0106062	0.00814154	0.00967144	0.00915189	0.00984732
536	4',7-dihyroxyflavanone 3	433	25.315,0	19	73	0.0125524	3.45224e-08	3.67665e-08	0.0349994	0.011888	0.0111054	0.0227695	0.00747704	0.0169619	0.0145785	3.58773e-08	0.0125562	3.69402e-08	3.0133e-08	0.00313907	0.00912294	0.00206816	0.0129722	0.0107841	0.00943231	0.00922073	0.00893341
537	5'-methylthioadenosine 1	559	25.4533,0	25	236	0.00365147	0.00299519	0.00175356	0.004132	0.00313306	0.000939115	0.00193508	0.000511828	0.00125146	0.00115937	0.0013755	0.000999054	3.69402e-08	0.00213678	0.00112784	0.00186165	0.00264593	0.00220045	0.0014069	0.00158119	0.00177009	0.00191103
538	Sophorose 2	524	25.5292,0	23	166	0.00352554	0.00178656	0.002167	0.00436853	0.00296191	0.00333072	0.00301606	0.00241715	0.00383119	0.00314878	0.00201098	0.00197504	0.000701665	0.00358948	0.00206929	3.46089e-08	0.00112433	0.00110844	0.00068029	3.22524e-08	3.82977e-08	0.000485528
539	Gentiobiose 2	554	25.6042,0	24	204	0.00525848	0.00662949	3.67665e-08	0.00605685	0.00448622	0.0014214	0.00336631	0.00260061	0.00386547	0.00281345	0.00561994	3.2094e-08	0.00242042	0.00582683	0.00346681	0.00801539	0.00852309	0.00908438	0.00503709	0.00499586	0.004575	0.00670513
540	Analyte 617	284	25.7033,0	16	396	0.000645232	3.45224e-08	0.00046843	3.13147e-08	0.000278432	0.000562636	2.75755e-08	0.000649809	3.20892e-08	0.000303126	3.58773e-08	0.000506319	3.69402e-08	0.000675358	0.000295438	0.000912332	0.000615084	3.72354e-08	0.000877698	0.00113956	0.00127749	0.0008037
541	melibiose 1	782	25.8733,0	26	204	0.0248949	0.00590916	0.00821002	0.00893507	0.0119873	0.0416548	0.0274495	0.0235529	3.20892e-08	0.0231643	0.00638585	0.00737078	0.00474221	0.0129168	0.00785391	0.0216515	0.0251369	0.024726	0.0165372	0.0158901	0.0170677	0.0201682
542	unknown	562	25.88,0	14	204	0.00823954	3.45224e-08	3.67665e-08	3.13147e-08	0.00205991	3.39873e-08	2.75755e-08	3.29131e-08	3.20892e-08	3.16413e-08	3.58773e-08	0.00525317	0.000923702	0.00365677	0.00245842	0.00478026	0.00638926	0.00550514	3.39451e-08	0.00378297	0.00380117	0.00404314
543	unknown	381	26.1042,0	11	191	0.00240291	0.0018042	3.67665e-08	0.00141126	0.0014046	3.39873e-08	2.75755e-08	0.000932764	0.000789216	0.00043051	3.58773e-08	3.2094e-08	0.00160785	0.00148404	0.000772989	3.46089e-08	0.00201147	0.00200095	3.39451e-08	3.22524e-08	0.00120732	0.000869975
544	unknown	583	26.2075,0	11	204	3.41561e-08	3.45224e-08	3.67665e-08	0.00164307	0.000410794	3.39873e-08	0.00111996	0.000862365	3.20892e-08	0.000495598	3.58773e-08	3.2094e-08	3.69402e-08	0.00156665	0.000391689	0.00336131	0.0029702	0.00278191	0.000627925	3.22524e-08	3.82977e-08	0.00162357
545	Loganin	384	26.3308,0	6	204	3.41561e-08	3.45224e-08	3.67665e-08	3.13147e-08	3.41899e-08	3.39873e-08	0.000664086	3.29131e-08	3.20892e-08	0.000166046	3.58773e-08	3.2094e-08	0.00168957	0.00118893	0.000719641	0.00260343	0.00261343	0.00199005	3.39451e-08	3.22524e-08	3.82977e-08	0.00120117
546	unknown	779	26.4192,0	22	204	0.0106676	0.0097312	0.00698599	0.00857604	0.00899019	0.00435173	0.00742353	0.00532434	3.20892e-08	0.00427491	3.58773e-08	3.2094e-08	0.0110137	0.00644243	0.00436405	0.00691092	0.0063577	0.00672635	0.00833894	0.0097145	0.0106013	0.00810828
547	Galactinol 3	817	26.4625,0	26	204	0.0187197	0.0218538	0.0127634	0.0155958	0.0172332	0.0116263	0.00774567	0.0130955	0.00991331	0.0105952	3.58773e-08	0.00363567	0.0208893	0.0123211	0.00921151	0.0150172	0.0117791	0.0122106	0.0163847	0.0181817	0.0209802	0.0157589
548	Galactinol 1	918	26.7083,0	26	204	0.0498634	0.0302993	0.0388763	0.0572221	0.0440653	0.0380431	0.0368482	0.057565	0.0449559	0.0443531	0.0501249	0.0273422	0.0731942	0.0482006	0.0497155	0.0272258	0.0301716	0.0303494	0.0617278	0.0612008	0.0740465	0.0474537
549	progesterone	403	26.755,0	26	119	0.00549511	0.00439728	0.0048661	0.0052662	0.00500617	0.00387345	0.00444798	0.00575794	0.00463492	0.00467857	0.00350287	3.2094e-08	3.69402e-08	0.00567895	0.00229547	0.00458684	0.0052659	0.00531399	0.00732937	0.0069164	0.00779567	0.00620136
551	Analyte 629	356	27.1042,0	19	204	0.00249266	0.00177234	0.0022318	0.00203952	0.00213408	3.39873e-08	2.75755e-08	0.00136558	3.20892e-08	0.000341418	0.00148857	0.000755758	0.00269979	3.0133e-08	0.00123604	0.00112492	3.80591e-08	3.72354e-08	0.00170919	0.00145327	0.00249436	0.0011303
552	Analyte 630	348	27.2525,0	22	235	0.000917155	3.45224e-08	0.00103123	0.00101563	0.000741012	0.000518825	0.000448981	3.29131e-08	3.20892e-08	0.000241968	3.58773e-08	0.00113952	0.00141317	0.00111418	0.000916727	0.00118385	0.00110017	0.000713623	0.00125266	0.00129328	0.00153514	0.00117979
553	Analyte 632	0	27.6283,0	26	204	0.0219362	0.00678857	0.02301	0.0161388	0.0169684	0.00474957	0.0357462	0.0165594	0.0063991	0.0158636	0.0038161	0.0101358	0.0405257	0.0200273	0.0186262	0.00768908	0.00947089	0.00956813	0.0224129	0.0193679	0.0250951	0.0156007
554	Analyte 633	333	28.0267,0	12	119	0.00110926	3.45224e-08	3.67665e-08	0.00108411	0.000548361	3.39873e-08	0.0015354	0.00134214	3.20892e-08	0.000719401	3.58773e-08	0.00179159	3.69402e-08	3.0133e-08	0.000447924	0.00327163	0.00243226	0.00194791	0.00189273	3.22524e-08	3.82977e-08	0.00159077
555	trehalose-6-phosphate	623	28.0875,0	17	271	0.00207804	3.45224e-08	0.0014831	0.00256063	0.00153045	3.39873e-08	0.000403946	3.29131e-08	3.20892e-08	0.000101011	3.58773e-08	3.2094e-08	3.69402e-08	0.000894686	0.000223698	0.00169133	0.00156882	0.00162902	0.00133751	0.00103466	0.0025024	0.00162729
556	Melezitose	715	29.8867,0	20	361	0.00574777	3.45224e-08	0.0101025	0.00729321	0.00578587	3.39873e-08	0.0014086	0.0017884	3.20892e-08	0.000799267	3.58773e-08	0.00689717	0.00440505	3.0133e-08	0.00282557	0.00581541	0.00629229	0.00708838	0.00423039	0.00298516	0.00864508	0.00584279

## Sheet: all annoted metabolites 
id	Peak	KEGG COMPOUND name	KEGG COMPOUND ID	PubChem	CAS	NIKKAJI	ChEBI	HMDB	Formula	Exact Mass	Kingdom	Super Class	Class	Sub Class	KEGG Link	Pathway
43	2-hydroxypyridine	2-Hydroxypyridine	C02502	8871	142-08-5	J13.556I	16540	HMDB13751	C5H5NO	95.0371	Organic compounds	Organoheterocyclic compounds	Pyridines and derivatives	Hydroxypyridines	http://www.kegg.jp/dbget-bin/www_bget?cpd:C02502	NA
48	Pyruvic acid	Pyruvic acid	C00022	1060	127-17-3	J2.015J	32816	HMDB00243	C3H4O3	88.016	Organic compounds	Organic acids and derivatives	Keto acids and derivatives	Alpha-keto acids and derivatives	http://www.kegg.jp/dbget-bin/www_bget?cpd:C00022	map00010 Glycolysis / Gluconeogenesis;map00020 Citrate cycle (TCA cycle);map00030 Pentose phosphate pathway;map00040 Pentose and glucurote interconversions;map00053 Ascorbate and aldarate metabolism;map00250 Alanine, aspartate and glutamate metabolism;map00260 Glycine, serine and threonine metabolism;map00261 Monobactam biosynthesis;map00270 Cysteine and methionine metabolism;map00290 Valine, leu…
51	lactic acid	lactic acid	C01432	612	50-21-5	J1.358G	28358	NA	C3H6O3	90.0317	NA	NA	NA	NA	http://www.kegg.jp/dbget-bin/www_bget?cpd:C01432	NA
55	glycolic acid	glycolic acid	C00160	757	79-14-1	J1.494J	17497	HMDB00115	C2H4O3	76.016	Organic compounds	Organic acids and derivatives	Hydroxy acids and derivatives	Alpha hydroxy acids and derivatives	http://www.kegg.jp/dbget-bin/www_bget?cpd:C00160	map00361 Chlorocyclohexane and chlorobenzene degradation;map00625 Chloroalkane and chloroalkene degradation;map00630 Glyoxylate and dicarboxylate metabolism;map01100 Metabolic pathways;map01110 Biosynthesis of secondary metabolites;map01120 Microbial metabolism in diverse environments;map01130 Biosynthesis of antibiotics;map01200 Carbon metabolism
64	Maleimide	Maleimide	C07272	10935	541-59-3	J6.395I	160723	NA	C4H3NO2	97.0164	NA	NA	NA	NA	http://www.kegg.jp/dbget-bin/www_bget?cpd:C07272	NA
65	alanine 1	alanine	C01401	602	56-41-7	J44.439A	164493	NA	C3H7NO2	89.0477	NA	NA	NA	NA	http://www.kegg.jp/dbget-bin/www_bget?cpd:C01401	map00460 Cyanoamino acid metabolism
67	2-keto-isovaleric acid 1	NA	NA	49	759-05-7	NA	NA	NA	NA	NA	NA	NA	NA	NA	NA	NA
73	oxalic acid	oxalic acid	C00209	971	144-62-7	J2.954H	16995	HMDB02329	C2H2O4	89.9953	Organic compounds	Organic acids and derivatives	Carboxylic acids and derivatives	Dicarboxylic acids and derivatives	http://www.kegg.jp/dbget-bin/www_bget?cpd:C00209	map00625 Chloroalkane and chloroalkene degradation;map00630 Glyoxylate and dicarboxylate metabolism;map01100 Metabolic pathways;map01120 Microbial metabolism in diverse environments
79	Lactamide 2	NA	NA	94220	2043-43-8	NA	NA	NA	NA	NA	NA	NA	NA	NA	NA	NA
80	3-Hydroxypropionic acid 1	3-Hydroxypropionic acid	C01013	68152	503-66-2	J6.213H	33404	HMDB00700	C3H6O3	90.0317	Organic compounds	Organic acids and derivatives	Hydroxy acids and derivatives	Beta hydroxy acids and derivatives	http://www.kegg.jp/dbget-bin/www_bget?cpd:C01013	map00240 Pyrimidine metabolism;map00410 beta-Alanine metabolism;map00640 Propanoate metabolism;map00720 Carbon fixation pathways in prokaryotes;map01100 Metabolic pathways;map01120 Microbial metabolism in diverse environments;map01200 Carbon metabolism
81	5-aminovaleric acid lactam	NA	NA	12665	675-20-7	NA	110273	HMDB11749	NA	NA	Organic Compounds	Organoheterocyclic compounds	Piperidines	Piperidinones	NA	NA
86	3-Hydroxypyridine	NA	NA	7971	109-00-2	NA	NA	NA	NA	NA	NA	NA	NA	NA	NA	NA
92	sulfuric acid	sulfuric acid	C00059	1118	7664-93-9	J3.749D	16189	NA	H2SO4	97.9674	NA	NA	NA	NA	http://www.kegg.jp/dbget-bin/www_bget?cpd:C00059	map00230 Purine metabolism;map00261 Monobactam biosynthesis;map00270 Cysteine and methionine metabolism;map00920 Sulfur metabolism;map01100 Metabolic pathways;map01120 Microbial metabolism in diverse environments;map01130 Biosynthesis of antibiotics;map02010 ABC transporters
94	4-HYDROXYPYRIDINE	NA	NA	12290	626-64-2	NA	NA	NA	NA	NA	NA	NA	NA	NA	NA	NA
102	N-Methyl-DL-alanine	NA	NA	4377	600-21-5	NA	NA	NA	NA	NA	NA	NA	NA	NA	NA	NA
105	Methyl Phosphate	NA	NA	13130	812-00-0	NA	NA	NA	NA	NA	NA	NA	NA	NA	NA	NA
118	Methylmalonic acid	Methylmalonic acid	C02170	487	516-05-2	J6.302I	30860	HMDB00202	C02170	118.0266	Organic compounds	Organic acids and derivatives	Carboxylic acids and derivatives	Dicarboxylic acids and derivatives	http://www.kegg.jp/dbget-bin/www_bget?cpd:C02170	map00240 Pyrimidine metabolism;map00280 Valine, leucine and isoleucine degradation;map00640 Propanoate metabolism
119	malonic acid 1	malonic acid	C04025	867	141-82-2	J2.541K	30794	HMDB00691	C3H4O4	104.011	Organic compounds	Organic acids and derivatives	Carboxylic acids and derivatives	Dicarboxylic acids and derivatives	http://www.kegg.jp/dbget-bin/www_bget?cpd:C00383	map00240 Pyrimidine metabolism;map00410 beta-Alanine metabolism
123	valine	valine	C00183	1182	72-18-4	J44.290I	27266	NA	C5H11NO2	117.079	NA	NA	NA	NA	http://www.kegg.jp/dbget-bin/www_bget?cpd:C16436	NA
125	1-Aminocyclopropanecarboxylic acid	1-aminocyclopropanecarboxylic acid	C01234	535	22059-21-8	NA	NA	HMDB36458	NA	NA	Organic compounds	Organic acids and derivatives	Carboxylic acids and derivatives	Amino acids, peptides, and alogues	NA	NA
128	N-cyclohexylformamide 2	N-Cyclohexylformamide	C11519	13017	766-93-8	J49.655C	17945	NA	C7H13NO	127.0997	NA	NA	NA	NA	http://www.genome.jp/dbget-bin/www_bget?cpd:C11519	map00930 Caprolactam degradation ;map01120 Microbial metabolism in diverse environments
130	canavanine degr prod	canavanine	C00308	275	543-38-4	NA	NA	NA	NA	NA	NA	NA	NA	NA	NA	NA
134	2-Butyne-1,4-diol	2-Butyne-1,4-diol	C02497	8066	110-65-6	J5.098I	164133	NA	C4H6O2	86.0368	NA	NA	NA	NA	http://www.kegg.jp/dbget-bin/www_bget?cpd:C02497	NA
141	benzoic acid	benzoic acid	C00180	243	65-85-0	J2.358B	30746	HMDB01870	C7H6O2	122.0368	Organic compounds	Benzenoids	Benzene and substituted derivatives	Benzoic acids and derivatives	http://www.kegg.jp/dbget-bin/www_bget?cpd:C00180	map00360 Phenylalanine metabolism;map00362 Benzoate degradation;map00621 Dioxin degradation;map00623 Toluene degradation;map00627 Aminobenzoate degradation;map01063 Biosynthesis of alkaloids derived from shikimate pathway;map01100 Metabolic pathways;map01110 Biosynthesis of secondary metabolites;map01120 Microbial metabolism in diverse environments;map01220 Degradation of aromatic compounds
144	oxamic acid	oxamic acid	C01444	974	471-47-6	J5.942K	18058	NA	C2H3NO3	89.0113	NA	NA	NA	NA	http://www.kegg.jp/dbget-bin/www_bget?cpd:C01444	NA
146	Ethanolamine	Ethanolamine	C00189	700	141-43-5	J2.536D	16000	HMDB00149	C2H7NO	61.0528	Organic compounds	Organonitrogen compounds	Amines	Alkanolamines	http://www.kegg.jp/dbget-bin/www_bget?cpd:C00189	map00440 Phosphote and phosphite metabolism;map00564 Glycerophospholipid metabolism;map01100 Metabolic pathways;map04723 Retrograde endocanbinoid sigling
150	phosphate	phosphate	C00009	1004	7664-38-2	J3.746J	18367	HMDB02142	H3PO4	97.9769	Inorganic compounds	Homogeneous non-metal compounds	Non-metal oxoanionic compounds	Non-metal phosphates	http://www.kegg.jp/dbget-bin/www_bget?cpd:C00009	map00190 Oxidative phosphorylation;map00195 Photosynthesis;map00550 Peptidoglycan biosynthesis;map01100 Metabolic pathways;map02010 ABC transporters;map02020 Two-component system;map04111 Cell cycle - yeast;map04978 Mineral absorption;map05012 Parkinson's disease
157	Isoleucine	Isoleucine	C00407	6306	73-32-5	J44.438C	38264	HMDB33923	C6H13NO2	131.0946	Organic compounds	Organic acids and derivatives	Carboxylic acids and derivatives	Amino acids, peptides, and alogues	http://www.kegg.jp/dbget-bin/www_bget?cpd:C16434	NA
158	4-Vinylphenol	4-vinylphenol	C05627	62453	2628-17-3	J38.247G	1883	HMDB04072	C8H8O	120.0575	Organic Compounds	Benzenoids	Benzene and substituted derivatives	Styrenes	http://www.genome.jp/dbget-bin/www_bget?cpd:C05627	map00940 Phenylpropanoid biosynthesis
161	proline	proline	C00148	614	147-85-3	J262.841D	26271	NA	C5H9NO2	115.0633	NA	NA	NA	NA	http://www.kegg.jp/dbget-bin/www_bget?cpd:C16435	NA
163	maleic acid	maleic acid	C01384	444266	110-16-7	J2.446E	18300	HMDB00176	C4H4O4	116.011	Organic Compounds	Organic acids and derivatives	Carboxylic acids and derivatives	Dicarboxylic acids and derivatives	http://www.genome.jp/dbget-bin/www_bget?cpd:C01384	map00650 Butanoate metabolism ;map00760 Nicotite and nicotimide metabolism ;map01120 Microbial metabolism in diverse environments
167	glycine 2	glycine	C00037	750	56-40-6	J1.163K	15428	HMDB00123	C2H5NO2	75.032	Organic compounds	Organic acids and derivatives	Carboxylic acids and derivatives	Amino acids, peptides, and alogues	http://www.kegg.jp/dbget-bin/www_bget?cpd:C00037	map00120 Primary bile acid biosynthesis;map00230 Purine metabolism;map00260 Glycine, serine and threonine metabolism;map00310 Lysine degradation;map00460 Cyanoamino acid metabolism;map00480 Glutathione metabolism;map00630 Glyoxylate and dicarboxylate metabolism;map00680 Methane metabolism;map00730 Thiamine metabolism;map00860 Porphyrin and chlorophyll metabolism;map00970 Aminoacyl-tR biosynthesis…
171	2,3-Dihydroxypyridine	NA	NA	28115	16867-04-2	NA	NA	NA	NA	NA	NA	NA	NA	NA	NA	NA
173	succinic acid	succinic acid	C00042	1110	110-15-6	J2.879G	15741	HMDB00254	C4H6O4	118.0266	Organic compounds	Organic acids and derivatives	Carboxylic acids and derivatives	Dicarboxylic acids and derivatives	http://www.kegg.jp/dbget-bin/www_bget?cpd:C00042	map00020 Citrate cycle (TCA cycle);map00190 Oxidative phosphorylation;map00250 Alanine, aspartate and glutamate metabolism;map00350 Tyrosine metabolism;map00360 Phenylalanine metabolism;map00361 Chlorocyclohexane and chlorobenzene degradation;map00620 Pyruvate metabolism;map00630 Glyoxylate and dicarboxylate metabolism;map00640 Propanoate metabolism;map00650 Butanoate metabolism;map00720 Carbon f…
176	beta-hydroxypyruvate	Hydroxypyruvate	C00168	964	1113-60-6	J515.825G	30841	HMDB01352	C3H4O4	104.011	Organic Compounds	Organic Acids and Derivatives	Hydroxy Acids and Derivatives	Beta Hydroxy Acids and Derivatives	http://www.genome.jp/dbget-bin/www_bget?cpd:C00168	map00260 Glycine, serine and threonine metabolism ;map00630 Glyoxylate and dicarboxylate metabolism ;map00680 Methane metabolism ;map01100 Metabolic pathways ;map01110 Biosynthesis of secondary metabolites ;map01130 Biosynthesis of antibiotics ;map01120 Microbial metabolism in diverse environments ;map01200 Carbon metabolism
179	D-Glyceric acid	Glyceric acid	C00258	752	6000-40-4	J5.966H	32398	HMDB00139	C3H6O4	106.0266	Organic compounds	Organooxygen compounds	Carbohydrates and carbohydrate conjugates	Sugar acids and derivatives	http://www.kegg.jp/dbget-bin/www_bget?cpd:C00258	map00030 Pentose phosphate pathway;map00260 Glycine, serine and threonine metabolism;map00561 Glycerolipid metabolism;map00630 Glyoxylate and dicarboxylate metabolism;map00680 Methane metabolism;map01100 Metabolic pathways;map01110 Biosynthesis of secondary metabolites;map01120 Microbial metabolism in diverse environments;map01130 Biosynthesis of antibiotics;map01200 Carbon metabolism
185	uracil	uracil	C00106	1174	66-22-8	J4.842I	17568	HMDB00300	C4H4N2O2	112.0273	Organic compounds	Organoheterocyclic compounds	Diazines	Pyrimidines and pyrimidine derivatives	http://www.kegg.jp/dbget-bin/www_bget?cpd:C00106	map00240 Pyrimidine metabolism;map00410 beta-Alanine metabolism;map00770 Pantothete and CoA biosynthesis;map01100 Metabolic pathways
187	Citraconic acid 4	Citraconic acid	C02226	874	498-23-7	J6.106I	17626	HMDB00634	C5H6O4	130.0266	Organic compounds	Lipids and lipid-like molecules	Fatty Acyls	Fatty acids and conjugates	http://www.kegg.jp/dbget-bin/www_bget?cpd:C02226	map00290 Valine, leucine and isoleucine biosynthesis;map00660 C5-Branched dibasic acid metabolism;map01100 Metabolic pathways;map01210 2-Oxocarboxylic acid metabolism
192	fumaric acid	fumaric acid	C00122	444972	110-17-8	J2.880K	18012	HMDB00134	C4H4O4	116.011	Organic compounds	Organic acids and derivatives	Carboxylic acids and derivatives	Dicarboxylic acids and derivatives	http://www.kegg.jp/dbget-bin/www_bget?cpd:C00122	map00020 Citrate cycle (TCA cycle);map00190 Oxidative phosphorylation;map00220 Arginine biosynthesis;map00250 Alanine, aspartate and glutamate metabolism;map00350 Tyrosine metabolism;map00360 Phenylalanine metabolism;map00620 Pyruvate metabolism;map00643 Styrene degradation;map00650 Butanoate metabolism;map00720 Carbon fixation pathways in prokaryotes;map00760 Nicotite and nicotimide metabolism;m…
194	phosphomycin	NA	NA	31669	26016-98-8	NA	NA	NA	NA	NA	NA	NA	NA	NA	NA	NA
195	serine 1	serine	C00716	617	56-45-1	J1.195I	17115	HMDB00187	C3H7NO3	105.0426	Organic compounds	Organic acids and derivatives	Carboxylic acids and derivatives	Amino acids, peptides, and alogues	http://www.kegg.jp/dbget-bin/www_bget?cpd:C00065	map00260 Glycine, serine and threonine metabolism;map00261 Monobactam biosynthesis;map00270 Cysteine and methionine metabolism;map00460 Cyanoamino acid metabolism;map00600 Sphingolipid metabolism;map00630 Glyoxylate and dicarboxylate metabolism;map00680 Methane metabolism;map00920 Sulfur metabolism;map00970 Aminoacyl-tR biosynthesis;map01060 Biosynthesis of plant secondary metabolites;map01100 Me…
200	cycloleucine 1	cycloleucine	C03969	2901	52-52-8	J4.131I	40547	NA	C6H11NO2	129.079	NA	NA	NA	NA	http://www.kegg.jp/dbget-bin/www_bget?cpd:C03969	NA
201	1-Methylhydantoin 2	N-Methylhydantoin	C02565	69217	616-04-6	NA	NA	HMDB03646	NA	NA	Organic compounds	Organoheterocyclic compounds	Azolidines	Imidazolidines	NA	NA
203	3-Cyanoalanine	L-3-Cyanoalanine	C02512	13538	6232-19-5	NA	NA	HMDB60245	NA	NA	Organic compounds	Organic acids and derivatives	Carboxylic acids and derivatives	Amino acids, peptides, and alogues	NA	NA
205	Tartronic acid	Tartronic acid	C02287	45	80-69-3	J4.253F	16513	HMDB35227	C3H4O5	120.0059	Organic Compounds	Organic Acids and Derivatives	Hydroxy Acids and Derivatives	Alpha Hydroxy Acids and Derivatives	http://www.genome.jp/dbget-bin/www_bget?cpd:C02287	NA
208	L-Allothreonine 1	L-Allothreonine	C05519	99289	28954-12-3	J1.327G	28718	HMDB04041	C4H9NO3	119.0582	Organic compounds	Lipids and lipid-like molecules	Fatty Acyls	Fatty acids and conjugates	http://www.kegg.jp/dbget-bin/www_bget?cpd:C05519	map00260 Glycine, serine and threonine metabolism;map01100 Metabolic pathways
210	resorcinol	Resorcinol	C01751	5054	108-46-3	J2.863K	27810	HMDB32037	C6H6O2	110.0368	Organic Compounds	Benzenoids	Benzene and substituted derivatives	Phenols and derivatives	http://www.genome.jp/dbget-bin/www_bget?cpd:C01751	map00361 Chlorocyclohexane and chlorobenzene degradation ;map01120 Microbial metabolism in diverse environments
214	Glutaric Acid	glutaric acid	C00489	743	110-94-1	J40.077G	17859	HMDB00661	C5H8O4	132.0423	Organic compounds	Organic acids and derivatives	Carboxylic acids and derivatives	Dicarboxylic acids and derivatives	http://www.kegg.jp/dbget-bin/www_bget?cpd:C00489	map00071 Fatty acid degradation;map00310 Lysine degradation
226	beta-Alanine 2	beta-Alanine	C00099	239	107-95-9	J4.070C	16958	HMDB00056	C3H7NO2	89.0477	Organic compounds	Organic acids and derivatives	Carboxylic acids and derivatives	Amino acids, peptides, and alogues	http://www.kegg.jp/dbget-bin/www_bget?cpd:C00099	map00240 Pyrimidine metabolism;map00410 beta-Alanine metabolism;map00640 Propanoate metabolism;map00770 Pantothete and CoA biosynthesis;map01100 Metabolic pathways;map01110 Biosynthesis of secondary metabolites;map04080 Neuroactive ligand-receptor interaction;map04974 Protein digestion and absorption
233	L-Threose 2	NA	NA	101562	95-44-3	NA	NA	NA	NA	NA	NA	NA	NA	NA	NA	NA
235	3-Aminoisobutyric acid 1	3-Aminoisobutyric acid	C05145	64956	144-90-1	J79.462G	27389	HMDB03911	C4H9NO2	103.0633	Organic compounds	Organic acids and derivatives	Carboxylic acids and derivatives	Amino acids, peptides, and alogues	http://www.kegg.jp/dbget-bin/www_bget?cpd:C05145	NA
237	Aminomalonic acid	Aminomalonic acid	C00872	100714	1068-84-4	NA	17475	HMDB01147	C3H5NO4	119.0219	Organic compounds	Organic acids and derivatives	Carboxylic acids and derivatives	Amino acids, peptides, and alogues	http://www.kegg.jp/dbget-bin/www_bget?cpd:C00872	NA
241	L-Malic acid	L-Malic acid	C00149	222656	97-67-6	J74.430A	30797	HMDB00156	C4H6O5	134.0215	Organic compounds	Lipids and lipid-like molecules	Fatty Acyls	Fatty acids and conjugates	http://www.kegg.jp/dbget-bin/www_bget?cpd:C00149	map00020 Citrate cycle (TCA cycle);map00620 Pyruvate metabolism;map00630 Glyoxylate and dicarboxylate metabolism;map00680 Methane metabolism;map00710 Carbon fixation in photosynthetic organisms;map00720 Carbon fixation pathways in prokaryotes;map01060 Biosynthesis of plant secondary metabolites;map01061 Biosynthesis of phenylpropanoids;map01062 Biosynthesis of terpenoids and steroids;map01063 Bio…
242	L-Malic acid	L-Malic acid	C00149	222656	97-67-6	J74.430A	30797	HMDB00156	C4H6O5	134.0215	Organic compounds	Lipids and lipid-like molecules	Fatty Acyls	Fatty acids and conjugates	http://www.kegg.jp/dbget-bin/www_bget?cpd:C00149	map00020 Citrate cycle (TCA cycle);map00620 Pyruvate metabolism;map00630 Glyoxylate and dicarboxylate metabolism;map00680 Methane metabolism;map00710 Carbon fixation in photosynthetic organisms;map00720 Carbon fixation pathways in prokaryotes;map01060 Biosynthesis of plant secondary metabolites;map01061 Biosynthesis of phenylpropanoids;map01062 Biosynthesis of terpenoids and steroids;map01063 Bio…
243	Threitol	NA	NA	169019	7493-90-5	NA	NA	NA	NA	NA	NA	NA	NA	NA	NA	NA
249	asparagine 4	L-Asparagine	C00152	236	70-47-3	J1.289K	22653	NA	C4H8N2O3	132.0535	NA	NA	NA	NA	http://www.kegg.jp/dbget-bin/www_bget?cpd:C16438	NA
253	salicylic acid	Salicylic acid	C00805	338	69-72-7	J2.370A	16914	HMDB01895	C7H6O3	138.0317	Organic Compounds	Benzenoids	Benzene and substituted derivatives	Benzoic acids and derivatives	http://www.genome.jp/dbget-bin/www_bget?cpd:C00805	map00360 Phenylalanine metabolism ;map00621 Dioxin degradation ;map00624 Polycyclic aromatic hydrocarbon degradation ;map00626 phthalene degradation ;map01053 Biosynthesis of siderophore group nonribosomal peptides ;map01061 Biosynthesis of phenylpropanoids ;map01070 Biosynthesis of plant hormones ;map01100 Metabolic pathways ;map01110 Biosynthesis of secondary metabolites ;map01120 Microbial met…
256	methionine 1	methionine	C01733	876	63-68-3	J9.174J	16643	HMDB33951	C5H11NO2S	149.051	Organic compounds	Organic acids and derivatives	Carboxylic acids and derivatives	Amino acids, peptides, and alogues	http://www.kegg.jp/dbget-bin/www_bget?cpd:C00073	map00270 Cysteine and methionine metabolism;map00966 Glucosinolate biosynthesis;map00970 Aminoacyl-tR biosynthesis;map01060 Biosynthesis of plant secondary metabolites;map01070 Biosynthesis of plant hormones;map01100 Metabolic pathways;map01110 Biosynthesis of secondary metabolites;map01210 2-Oxocarboxylic acid metabolism;map01230 Biosynthesis of amino acids;map04974 Protein digestion and absorpt…
257	aspartic acid 1	aspartic acid	C00049	424	56-84-8	J44.432D	22660	NA	C4H7NO4	133.0375	NA	NA	NA	NA	http://www.kegg.jp/dbget-bin/www_bget?cpd:C16433	NA
262	oxoproline	4-Oxoproline	C01877	7405	98-79-3	NA	NA	NA	NA	NA	NA	NA	NA	NA	NA	NA
263	oxoproline	4-Oxoproline	C01877	7405	98-79-3	NA	NA	NA	NA	NA	NA	NA	NA	NA	NA	NA
264	4-aminobutyric acid 1	4-aminobutyric acid	C00334	119	20791	J1.375G	16865	HMDB00112	C4H9NO2	103.0633	Organic compounds	Organic acids and derivatives	Carboxylic acids and derivatives	Amino acids, peptides, and alogues	http://www.kegg.jp/dbget-bin/www_bget?cpd:C00334	map00250 Alanine, aspartate and glutamate metabolism;map00330 Arginine and proline metabolism;map00410 beta-Alanine metabolism;map00650 Butanoate metabolism;map00760 Nicotite and nicotimide metabolism;map01100 Metabolic pathways;map01120 Microbial metabolism in diverse environments;map04024 cAMP sigling pathway;map04080 Neuroactive ligand-receptor interaction;map04721 Syptic vesicle cycle;map0472…
270	Maleamate 2	Maleamate	C01596	11187	557-24-4	J53.672E	290453	NA	C4H5NO3	115.0269	NA	NA	NA	NA	http://www.kegg.jp/dbget-bin/www_bget?cpd:C01596	map00760 Nicotite and nicotimide metabolism;map01120 Microbial metabolism in diverse environments
272	nornicotine	Nornicotine	C06524	412	5746-86-1	J6.079H	28313	HMDB01126	C9H12N2	148.1	Organic Compounds	Organoheterocyclic compounds	Pyridines and derivatives	Pyrrolidinylpyridines	http://www.genome.jp/dbget-bin/www_bget?cpd:C06524	map00960 Tropane, piperidine and pyridine alkaloid biosynthesis
274	3-(1-Pyrazolyl)-L-alanine	3-(Pyrazol-1-yl)-L-alanine	C01162	151491	2734-48-7	J259.438B	16357	NA	C6H9N3O2	155.0695	NA	NA	NA	NA	http://www.genome.jp/dbget-bin/www_bget?cpd:C01162	NA
276	Threonic acid	NA	NA	151152	7306-96-9	NA	NA	NA	NA	NA	NA	NA	NA	NA	NA	NA
279	2-hydroxy-3-isopropylbutanedioic acid	NA	NA	36	16048-89-8	NA	NA	NA	NA	NA	NA	NA	NA	NA	NA	NA
281	alpha-ketoglutaric acid	alpha-ketoglutaric acid	C00026	51	328-50-7	J11.847H	30915	HMDB00208	C5H6O5	146.0215	Organic compounds	Organic acids and derivatives	Keto acids and derivatives	Gamma-keto acids and derivatives	http://www.kegg.jp/dbget-bin/www_bget?cpd:C00026	map00020 Citrate cycle (TCA cycle);map00040 Pentose and glucurote interconversions;map00053 Ascorbate and aldarate metabolism;map00220 Arginine biosynthesis;map00250 Alanine, aspartate and glutamate metabolism;map00300 Lysine biosynthesis;map00340 Histidine metabolism;map00365 Furfural degradation;map00430 Taurine and hypotaurine metabolism;map00471 D-Glutamine and D-glutamate metabolism;map00630…
283	MALONAMIDE 2	NA	NA	7911	108-13-4	NA	NA	NA	NA	NA	NA	NA	NA	NA	NA	NA
289	D-erythronolactone 2	NA	NA	5325915	15667-21-7	NA	NA	NA	NA	NA	NA	NA	NA	NA	NA	NA
290	threo-beta-hyrdoxyaspartate 2	NA	NA	5425	7298-99-9	NA	NA	NA	NA	NA	NA	NA	NA	NA	NA	NA
291	1,2,4-Benzenetriol	1,2,4-Benzenetriol	C02814	10787	533-73-3	J6.333I	16971	NA	C6H6O3	126.0317	NA	NA	NA	NA	http://www.kegg.jp/dbget-bin/www_bget?cpd:C02814	map00361 Chlorocyclohexane and chlorobenzene degradation;map00362 Benzoate degradation;map00627 Aminobenzoate degradation;map01100 Metabolic pathways;map01120 Microbial metabolism in diverse environments
292	Digitoxose 2	D-Digitoxose	C21045	258531	527-52-6	NA	NA	NA	NA	NA	NA	NA	NA	NA	NA	NA
297	ornithine	L-Ornithine	C00077	6262	70-26-8	NA	NA	HMDB00214	NA	NA	Organic compounds	Organic acids and derivatives	Carboxylic acids and derivatives	Amino acids, peptides, and alogues	NA	NA
300	glutamic acid	D-Glutamic acid	C00217	611	56-86-0	NA	NA	NA	NA	NA	NA	NA	NA	NA	NA	NA
301	thymidine 2	thymidine	C00214	5789	50-89-5	J4.548I	17748	HMDB00273	C10H14N2O5	242.0903	Organic compounds	Nucleosides, nucleotides, and alogues	Pyrimidine nucleosides	Pyrimidine 2'-deoxyribonucleosides	http://www.kegg.jp/dbget-bin/www_bget?cpd:C00214	map00240 Pyrimidine metabolism;map01100 Metabolic pathways
303	phenylalanine 1	phenylalanine	C02057	994	63-91-2	J9.175H	28044	NA	C9H11NO2	165.079	NA	NA	NA	NA	http://www.kegg.jp/dbget-bin/www_bget?cpd:C02057	NA
305	toluenesulfonic acid	Toluene-4-sulfonate	C06677	6101	104-15-4	J5.025C	27849	HMDB59933	C7H8O3S	172.0194	Organic Compounds	Benzenoids	Benzene and substituted derivatives	Benzenesulfonic acids and derivatives	http://www.genome.jp/dbget-bin/www_bget?cpd:C06677	map00623 Toluene degradation ;map01100 Metabolic pathways ;map01120 Microbial metabolism in diverse environments ;map01220 Degradation of aromatic compounds
306	2,4-diaminobutyric acid 5	NA	NA	470	305-62-4	NA	NA	NA	NA	NA	NA	NA	NA	NA	NA	NA
307	tartaric acid	tartaric acid	C00898	875	133-37-9	J31.839F	15671	HMDB00956	C4H6O6	150.0164	Organic compounds	Organooxygen compounds	Carbohydrates and carbohydrate conjugates	Sugar acids and derivatives	http://www.kegg.jp/dbget-bin/www_bget?cpd:C00898	map00630 Glyoxylate and dicarboxylate metabolism
308	Lyxose 1	D-Lyxose	C00476	65550	1114-34-7	NA	NA	NA	NA	NA	NA	NA	NA	NA	NA	NA
314	xylose 2	xylose	C01394	644160	6763-34-4	J2.806A	18222	NA	C5H10O5	150.0528	NA	NA	NA	NA	http://www.kegg.jp/dbget-bin/www_bget?cpd:C01394	NA
316	2-ketoadipate 1	NA	NA	71	689-31-6	NA	NA	NA	NA	NA	NA	NA	NA	NA	NA	NA
320	taurine	taurine	C00245	1123	107-35-7	J5.056C	15891	HMDB00251	C2H7NO3S	125.0147	Organic compounds	Organic acids and derivatives	Sulfonic acids and derivatives	Sulfonic acids	http://www.kegg.jp/dbget-bin/www_bget?cpd:C00245	map00120 Primary bile acid biosynthesis;map00430 Taurine and hypotaurine metabolism;map00920 Sulfur metabolism;map01100 Metabolic pathways;map02010 ABC transporters;map04080 Neuroactive ligand-receptor interaction
322	1,2-Cyclohexanedione 4	Cyclohexane-1,2-dione	C06105	13006	765-87-7	J75.392K	41674	HMDB31344	C6H8O2	112.0524	Organic Compounds	Organooxygen compounds	Carbonyl compounds	Ketones	http://www.genome.jp/dbget-bin/www_bget?cpd:C06105	map00930 Caprolactam degradation ;map01120 Microbial metabolism in diverse environments
326	3-ureidopropionate 2	3-ureidopropionate	C02642	111	462-88-4	NA	NA	NA	NA	NA	NA	NA	NA	NA	NA	NA
327	ribose	D-Ribose	C00121	993	24259-59-4	J60.867J	27476	HMDB00283	C5H10O5	150.0528	Organic compounds	Organooxygen compounds	Carbohydrates and carbohydrate conjugates	Monosaccharides	http://www.kegg.jp/dbget-bin/www_bget?cpd:C08353	NA
329	Ribonic acid, gamma-lactone	Ribonic acid, gamma-lactone	C01685	111064	NA	NA	17773	NA	C5H10O6	166.0477	NA	NA	NA	NA	http://www.genome.jp/dbget-bin/www_bget?cpd:C01685	NA
334	Levoglucosan	NA	NA	79029	498-07-7	NA	NA	NA	NA	NA	NA	NA	NA	NA	NA	NA
335	D-Arabitol	D-Arabitol	C01904	94154	488-82-4	J12.591A	18333	HMDB00568	C5H12O5	152.0685	Organic compounds	Organooxygen compounds	Carbohydrates and carbohydrate conjugates	Sugar alcohols	http://www.kegg.jp/dbget-bin/www_bget?cpd:C01904	map00040 Pentose and glucurote interconversions;map01100 Metabolic pathways
339	alpha-Aminoadipic acid	L-alpha-Aminoadipic acid	C00956	469	542-32-5	J38.125J	37023	HMDB00510	C6H11NO4	161.0688	Organic Compounds	Organic acids and derivatives	Carboxylic acids and derivatives	Amino acids, peptides, and alogues	http://www.genome.jp/dbget-bin/www_bget?cpd:C00956	map00300 Lysine biosynthesis ;map00310 Lysine degradation ;map00311 Penicillin and cephalosporin biosynthesis ;map01100 Metabolic pathways ;map01110 Biosynthesis of secondary metabolites ;map01210 2-Oxocarboxylic acid metabolism ;map01130 Biosynthesis of antibiotics ;map01230 Biosynthesis of amino acids
346	putrescine 2	putrescine	C02896	1045	110-60-1	J1.979H	17148	HMDB01414	C4H12N2	88.1	Organic compounds	Organonitrogen compounds	Amines	Primary amines	http://www.kegg.jp/dbget-bin/www_bget?cpd:C00134	map00330 Arginine and proline metabolism;map00480 Glutathione metabolism;map00960 Tropane, piperidine and pyridine alkaloid biosynthesis;map01060 Biosynthesis of plant secondary metabolites;map01064 Biosynthesis of alkaloids derived from ornithine, lysine and nicotinic acid;map01100 Metabolic pathways;map01110 Biosynthesis of secondary metabolites;map01130 Biosynthesis of antibiotics;map02010 ABC…
350	Diglycerol 1	NA	NA	42953	627-82-7	NA	NA	NA	NA	NA	NA	NA	NA	NA	NA	NA
351	3,6-Anhydro-D-galactose 3	3,6-Anhydro-D-galactose	C06474	441040	14122-18-0	J851.289B	278613	NA	C6H10O5	162.0528	NA	NA	NA	NA	http://www.kegg.jp/dbget-bin/www_bget?cpd:C06474	NA
353	D-(glycerol 1-phosphate)	D-Glycerol 1-phosphate	C00093	439162	34363-28-5	J4.456C	15978	NA	C3H9O6P	172.0137	NA	NA	NA	NA	http://www.kegg.jp/dbget-bin/www_bget?cpd:C00093	map00561 Glycerolipid metabolism;map00564 Glycerophospholipid metabolism;map01100 Metabolic pathways;map01110 Biosynthesis of secondary metabolites;map02010 ABC transporters;map05231 Choline metabolism in cancer
354	Glucose-1-phosphate	NA	NA	65533	59-56-3	NA	NA	NA	NA	NA	NA	NA	NA	NA	NA	NA
356	1,3-diaminopropane	1,3-diaminopropane	C00986	428	109-76-2	J1.969K	15725	HMDB00002	C3H10N2	74.0844	Organic compounds	Organonitrogen compounds	Amines	Primary amines	http://www.kegg.jp/dbget-bin/www_bget?cpd:C00986	map00260 Glycine, serine and threonine metabolism;map00330 Arginine and proline metabolism;map00410 beta-Alanine metabolism;map01120 Microbial metabolism in diverse environments
357	glutamine 1	glutamine	C00064	5961	56-85-9	J1.279C	283003	HMDB00641	C5H10N2O3	146.0691	Organic compounds	Organic acids and derivatives	Carboxylic acids and derivatives	Amino acids, peptides, and alogues	http://www.kegg.jp/dbget-bin/www_bget?cpd:C00303	NA
363	2-Deoxy-D-galactose 2	2-Deoxy-D-galactose	C02781	225612	1949-89-9	J14.948I	27411	HMDB12327	C6H12O5	164.0685	Organic Compounds	Organooxygen compounds	Carbohydrates and carbohydrate conjugates	Monosaccharides	http://www.genome.jp/dbget-bin/www_bget?cpd:C02781	NA
365	alpha-D-glucosamine 1-phosphate	D-Glucosamine 1-phosphate	C06156	740	2152-75-2	J1.531.908I	27625	NA	C6H14NO8P	259.0457	NA	NA	NA	NA	http://www.genome.jp/dbget-bin/www_bget?cpd:C06156	map00520 Amino sugar and nucleotide sugar metabolism ;map01100 Metabolic pathways ;map01130 Biosynthesis of antibiotics ;map04931 Insulin resistance
369	citric acid	Citric acid	C00158	311	5949-29-1	J2.824J	30769	HMDB00094	C6H8O7	192.027	Organic compounds	Organic acids and derivatives	Carboxylic acids and derivatives	Tricarboxylic acids and derivatives	http://www.kegg.jp/dbget-bin/www_bget?cpd:C00158	map00020 Citrate cycle (TCA cycle);map00250 Alanine, aspartate and glutamate metabolism;map00630 Glyoxylate and dicarboxylate metabolism;map00720 Carbon fixation pathways in prokaryotes;map01060 Biosynthesis of plant secondary metabolites;map01061 Biosynthesis of phenylpropanoids;map01062 Biosynthesis of terpenoids and steroids;map01063 Biosynthesis of alkaloids derived from shikimate pathway;map…
370	citrulline 1	citrulline	C00327	833	372-75-8	J5.711H	16349	HMDB00904	C6H13N3O3	175.0957	Organic compounds	Organic acids and derivatives	Carboxylic acids and derivatives	Amino acids, peptides, and alogues	http://www.kegg.jp/dbget-bin/www_bget?cpd:C00327	map00220 Arginine biosynthesis;map01100 Metabolic pathways;map01110 Biosynthesis of secondary metabolites;map01130 Biosynthesis of antibiotics;map01230 Biosynthesis of amino acids
372	1,5-Anhydroglucitol	1,5-Anhydroglucitol	C07326	64960	154-58-5	J11.394H	16070	HMDB02712	C6H12O5	164.0685	Organic compounds	Organooxygen compounds	Carbohydrates and carbohydrate conjugates	Monosaccharides	http://www.kegg.jp/dbget-bin/www_bget?cpd:C07326	NA
376	fructose 1	fructose	C10906	5984	57-48-7	J4.580B	28757	NA	NA	NA	NA	NA	NA	NA	http://www.kegg.jp/dbget-bin/www_bget?cpd:C01496	NA
381	D-Talose 1	D-Talose	C06467	99459	2595-98-4	J192.107J	28458	NA	C6H12O6	180.0634	NA	NA	NA	NA	http://www.kegg.jp/dbget-bin/www_bget?cpd:C06467	NA
382	allose 2	D-Allose	C01487	102288	2595-97-3	NA	NA	HMDB01151	NA	NA	Organic compounds	Organooxygen compounds	Carbohydrates and carbohydrate conjugates	Monosaccharides	NA	NA
383	4-hydroxyphenylpyruvate 1	4-Hydroxyphenylpyruvate	C01179	979	156-39-8	J101.877I	15999	HMDB00707	C9H8O4	180.0423	Organic Compounds	Benzenoids	Benzene and substituted derivatives	Phenylpyruvic Acid Derivatives	http://www.genome.jp/dbget-bin/www_bget?cpd:C01179	map00130 Ubiquinone and other terpenoid-quinone biosynthesis ;map00261 Monobactam biosynthesis ;map00350 Tyrosine metabolism ;map00400 Phenylalanine, tyrosine and tryptophan biosynthesis ;map00401 Novobiocin biosynthesis ;map00680 Methane metabolism ;map00950 Isoquinoline alkaloid biosynthesis ;map01055 Biosynthesis of vancomycin group antibiotics ;map01060 Biosynthesis of plant secondary metabol…
386	Gluconic lactone 3	Gluconic lactone	C00198	736	90-80-2	J1.174F	16217	HMDB00150	C6H10O6	178.0477	Organic compounds	Organooxygen compounds	Carbohydrates and carbohydrate conjugates	Monosaccharides	http://www.kegg.jp/dbget-bin/www_bget?cpd:C00198	map00030 Pentose phosphate pathway;map01100 Metabolic pathways;map01110 Biosynthesis of secondary metabolites;map01120 Microbial metabolism in diverse environments;map01130 Biosynthesis of antibiotics;map01200 Carbon metabolism
388	glucose 2	glucose	C01662	24749	50-99-7	J4.109B	4167	HMDB00122	C6H12O6	180.0634	Organic compounds	Organooxygen compounds	Carbohydrates and carbohydrate conjugates	Monosaccharides	http://www.kegg.jp/dbget-bin/www_bget?cpd:C00031	map00010 Glycolysis / Gluconeogenesis;map00030 Pentose phosphate pathway;map00052 Galactose metabolism;map00500 Starch and sucrose metabolism;map00520 Amino sugar and nucleotide sugar metabolism;map00521 Streptomycin biosynthesis;map00524 Butirosin and neomycin biosynthesis;map00901 Indole alkaloid biosynthesis;map01100 Metabolic pathways;map01110 Biosynthesis of secondary metabolites;map01130 Bi…
390	lysine	lysine	C00047	5962	56-87-1	J1.280G	25094	NA	C6H14N2O2	146.1055	NA	NA	NA	NA	http://www.kegg.jp/dbget-bin/www_bget?cpd:C16440	NA
392	Hydantoin, 5-(4-hydroxybutyl)- 1	NA	NA	95514	5458-06-0	NA	NA	NA	NA	NA	NA	NA	NA	NA	NA	NA
394	sorbitol	sorbitol	C00794	5780	50-70-4	J2.299C	17924	HMDB00247	C6H14O6	182.079	Organic compounds	Organooxygen compounds	Carbohydrates and carbohydrate conjugates	Sugar alcohols	http://www.kegg.jp/dbget-bin/www_bget?cpd:C00794	map00051 Fructose and mannose metabolism;map00052 Galactose metabolism;map01100 Metabolic pathways;map02010 ABC transporters;map02060 Phosphotransferase system (PTS)
397	tyrosine 1	tyrosine	C01536	1153	60-18-4	J9.173A	17895	HMDB00158	C9H11NO3	181.0739	Organic compounds	Phenylpropanoids and polyketides	Phenylpropanoic acids	Not Available	http://www.kegg.jp/dbget-bin/www_bget?cpd:C00082	map00130 Ubiquinone and other terpenoid-quinone biosynthesis;map00231 Puromycin biosynthesis;map00261 Monobactam biosynthesis;map00350 Tyrosine metabolism;map00360 Phenylalanine metabolism;map00400 Phenylalanine, tyrosine and tryptophan biosynthesis;map00401 Novobiocin biosynthesis;map00460 Cyanoamino acid metabolism;map00680 Methane metabolism;map00730 Thiamine metabolism;map00940 Phenylpropanoi…
398	D-galacturonic acid 1	D-Galacturonic acid	C00333	152867	685-73-4	J82.118G	12952	NA	C6H10O7	194.0427	NA	NA	NA	NA	http://www.genome.jp/dbget-bin/www_bget?cpd:C00333	map00040 Pentose and glucurote interconversions ;map00053 Ascorbate and aldarate metabolism ;map00500 Starch and sucrose metabolism ;map00520 Amino sugar and nucleotide sugar metabolism ;map01100 Metabolic pathways ;map02010 ABC transporters
400	panthenol 2	Pantothenol	C05944	4678	16485-10-2	J4.605A	27373	HMDB04231	C9H19NO4	205.1314	Organic Compounds	Lipids and lipid-like molecules	Fatty Acyls	Fatty amides	http://www.genome.jp/dbget-bin/www_bget?cpd:C05944	map00770 Pantothete and CoA biosynthesis
401	4-hydroxycinnamic acid	4-hydroxycinnamic acid	C00811	637542	501-98-4	NA	NA	NA	NA	NA	NA	NA	NA	NA	NA	NA
408	pantothenic acid	pantothenic acid	C00864	6613	79-83-4	J4.242K	29032	HMDB00210	C9H17NO5	219.1107	Organic compounds	Organic acids and derivatives	Carboxylic acids and derivatives	Amino acids, peptides, and alogues	http://www.kegg.jp/dbget-bin/www_bget?cpd:C00864	map00410 beta-Alanine metabolism;map00770 Pantothete and CoA biosynthesis;map01100 Metabolic pathways;map01110 Biosynthesis of secondary metabolites;map04977 Vitamin digestion and absorption
410	Glucosaminic acid	D-Glucosaminic acid	C03752	73563	3646-68-2	J205.566J	17784	NA	C6H13NO6	195.0743	NA	NA	NA	NA	http://www.genome.jp/dbget-bin/www_bget?cpd:C03752	map00030 Pentose phosphate pathway ;map01120 Microbial metabolism in diverse environments ;map02060 Phosphotransferase system (PTS)
412	mucic acid	mucic acid	C00879	607	526-99-8	J6.665F	30852	HMDB00639	C6H10O8	210.0376	Organic Compounds	Organooxygen compounds	Carbohydrates and carbohydrate conjugates	Sugar acids and derivatives	http://www.genome.jp/dbget-bin/www_bget?cpd:C00879	map00053 Ascorbate and aldarate metabolism
414	palmitic acid	palmitic acid	C00249	985	21096	J1.378A	15756	HMDB00220	C16H32O2	256.2402	Organic compounds	Lipids and lipid-like molecules	Fatty Acyls	Fatty acids and conjugates	http://www.kegg.jp/dbget-bin/www_bget?cpd:C00249	map00061 Fatty acid biosynthesis;map00062 Fatty acid elongation;map00071 Fatty acid degradation;map00073 Cutin, suberine and wax biosynthesis;map01040 Biosynthesis of unsaturated fatty acids;map01060 Biosynthesis of plant secondary metabolites;map01100 Metabolic pathways;map01212 Fatty acid metabolism
417	N,N-dimethylarginine	N,N-Dimethylarginine	C03626	123831	30315-93-6	J440.804G	17929	HMDB01539	C8H18N4O2	202.143	Organic Compounds	Organic acids and derivatives	Carboxylic acids and derivatives	Amino acids, peptides, and alogues	http://www.genome.jp/dbget-bin/www_bget?cpd:C03626	NA
418	myo-inositol	myo-inositol	C00137	892	87-89-8	J4.282J	17268	HMDB00211	C6H12O6	180.0634	Organic compounds	Organooxygen compounds	Alcohols and polyols	Cyclic alcohols and derivatives	http://www.kegg.jp/dbget-bin/www_bget?cpd:C00137	map00052 Galactose metabolism;map00053 Ascorbate and aldarate metabolism;map00521 Streptomycin biosynthesis;map00562 Inositol phosphate metabolism;map01100 Metabolic pathways;map01120 Microbial metabolism in diverse environments;map01130 Biosynthesis of antibiotics;map02010 ABC transporters;map04070 Phosphatidylinositol sigling system
421	N-Acetyl-beta-D-mannosamine 4	NA	NA	3084028	7772-94-3	NA	NA	NA	NA	NA	NA	NA	NA	NA	NA	NA
422	Linoleic acid methyl ester	NA	NA	5284421	112-63-0	NA	NA	NA	NA	NA	NA	NA	NA	NA	NA	NA
423	ribulose-5-phosphate 1	D-Ribulose 5-phosphate	C00199	439184	4151-19-3	NA	NA	NA	NA	NA	NA	NA	NA	NA	NA	NA
428	d-Glucoheptose 1	NA	NA	219662	62475-58-5	NA	NA	NA	NA	NA	NA	NA	NA	NA	NA	NA
429	Glucoheptonic acid 3	NA	NA	25588	23351-51-1	NA	NA	NA	NA	NA	NA	NA	NA	NA	NA	NA
433	noradrenaline	Noradrenaline	C00547	951	51-41-2	NA	NA	NA	NA	NA	NA	NA	NA	NA	NA	NA
440	beta-Mannosylglycerate 1	NA	NA	5460194	164324-35-0	NA	NA	NA	NA	NA	NA	NA	NA	NA	NA	NA
441	Fructose 2,6-biphosphate degr prod 2	D-Fructose 2,6-bisphosphate	C00665	105021	79082-92-1	J470.690K	28602	HMDB01047	C6H14O12P2	339.996	Organic Compounds	Organooxygen compounds	Carbohydrates and carbohydrate conjugates	Glycosyl compounds	http://www.genome.jp/dbget-bin/www_bget?cpd:C00665	map00051 Fructose and mannose metabolism ;map04152 AMPK sigling pathway ;map04922 Glucagon sigling pathway ;map05230 Central carbon metabolism in cancer
442	linoleic acid	linoleic acid	C01595	3931	60-33-3	J4.801A	17351	HMDB00673	C18H32O2	280.2402	Organic compounds	Lipids and lipid-like molecules	Lineolic acids and derivatives	Not Available	http://www.kegg.jp/dbget-bin/www_bget?cpd:C01595	map00591 Linoleic acid metabolism;map01040 Biosynthesis of unsaturated fatty acids;map01060 Biosynthesis of plant secondary metabolites;map01100 Metabolic pathways
443	linolenic acid	alpha-Linolenic acid	C06427	5280934	463-40-1	NA	NA	NA	NA	NA	NA	NA	NA	NA	NA	NA
446	5-Hydroxyindole-3-acetic acid 2	5-Hydroxyindoleacetate	C05635	1826	54-16-0	J11.030B	27823	HMDB00763	C10H9NO3	191.0582	Organic compounds	Organoheterocyclic compounds	Indoles and derivatives	Indolyl carboxylic acids and derivatives	http://www.kegg.jp/dbget-bin/www_bget?cpd:C05635	map00380 Tryptophan metabolism;map01100 Metabolic pathways;map04726 Serotonergic sypse
449	stearic acid	stearic acid	C01530	5281	21128	J1.379J	25629	HMDB00827	C18H36O2	284.2715	Organic compounds	Lipids and lipid-like molecules	Fatty Acyls	Fatty acids and conjugates	http://www.kegg.jp/dbget-bin/www_bget?cpd:C01530	map00061 Fatty acid biosynthesis;map01040 Biosynthesis of unsaturated fatty acids;map01060 Biosynthesis of plant secondary metabolites;map04745 Phototransduction - fly
457	fructose-6-phosphate	fructose-6-phosphate	C00085	69507	643-13-0	J92.807K	15946	HMDB00124	C6H13O9P	260.0297	Organic Compounds	Organophosphorus compounds	Organic phosphoric acids and derivatives	Phosphate esters	NA	NA
461	Atropine	Atropine	C01479	3661	51-55-8	J231.179H	16684	HMDB14712	C17H23NO3	289.1678	Organic Compounds	Benzenoids	Benzene and substituted derivatives	Phenylacetic acid derivatives	http://www.genome.jp/dbget-bin/www_bget?cpd:C01479	map00960 Tropane, piperidine and pyridine alkaloid biosynthesis ;map01110 Biosynthesis of secondary metabolites
462	glucose-6-phosphate 1	Aldohexose 6-phosphate	C03251	439958	56-73-5	J166.116G	2559	NA	C6H13O9P	260.0297	NA	NA	NA	NA	http://www.genome.jp/dbget-bin/www_bget?cpd:C03251	NA
473	Purine riboside	Purine riboside	C01736	68368	550-33-4	J1.609H	18255	HMDB29956	C10H12N4O4	252.0859	Organic Compounds	NA	NA	NA	http://www.genome.jp/dbget-bin/www_bget?cpd:C01736	NA
480	6-phosphogluconic acid	NA	NA	422	53411-70-4	J1.343.743B	48928	HMDB01316	C6H13O10P	276.0246	Organic Compounds	Organooxygen compounds	Carbohydrates and carbohydrate conjugates	Monosaccharides	http://www.genome.jp/dbget-bin/www_bget?cpd:C00345	map00030 Pentose phosphate pathway ;map01100 Metabolic pathways ;map01110 Biosynthesis of secondary metabolites ;map01120 Microbial metabolism in diverse environments ;map01130 Biosynthesis of antibiotics ;map01200 Carbon metabolism
484	cytidine-5'-monophosphate	cytidine-5'-monophosphate	C00055	314	63-37-6	NA	NA	HMDB00095	NA	NA	Organic compounds	Nucleosides, nucleotides, and alogues	Pyrimidine nucleotides	Pyrimidine ribonucleotides	NA	NA
489	D-erythro-sphingosine 1	Sphingosine	C00319	5280335	123-78-4	J10.894D	16393	HMDB00252	C18H37NO2	299.2824	Organic Compounds	Lipids and lipid-like molecules	Sphingolipids	NA	http://www.genome.jp/dbget-bin/www_bget?cpd:C00319	map00600 Sphingolipid metabolism ;map01100 Metabolic pathways ;map04071 Sphingolipid sigling pathway ;map04210 Apoptosis
492	uridine 1	Uridine	C00299	6029	58-96-8	J4.593D	16704	HMDB00296	C9H12N2O6	244.0695	Organic Compounds	Nucleosides, Nucleotides, and Alogues	Pyrimidine Nucleosides and Alogues	NA	http://www.genome.jp/dbget-bin/www_bget?cpd:C00299	map00240 Pyrimidine metabolism ;map01100 Metabolic pathways
495	Neohesperidin	Neohesperidin	C09806	232990	13241-33-3	J15.272B	59016	HMDB30748	C28H34O15	610.1898	Organic Compounds	Phenylpropanoids and polyketides	Flavonoids	Flavonoid Glycosides	http://www.genome.jp/dbget-bin/www_bget?cpd:C09806	map00941 Flavonoid biosynthesis
496	salicin	Salicin	C01451	5145	138-52-3	J5.634K	17814	HMDB03546	C13H18O7	286.1053	Organic Compounds	Organooxygen compounds	Carbohydrates and carbohydrate conjugates	Glycosyl compounds	http://www.genome.jp/dbget-bin/www_bget?cpd:C01451	map00010 Glycolysis / Gluconeogenesis ;map01061 Biosynthesis of phenylpropanoids ;map02060 Phosphotransferase system (PTS) ;map04742 Taste transduction
497	DL-dihydrosphingosine 1	dihydrosphingosine	C00836	3126	13552-09-5	NA	NA	NA	NA	NA	NA	NA	NA	NA	NA	NA
503	piceatannol 2	Piceatannol	C05901	4813	10083-24-6	J61.264B	28814	HMDB04215	C14H12O4	244.0736	Organic Compounds	Phenylpropanoids and polyketides	Stilbenes	NA	http://www.genome.jp/dbget-bin/www_bget?cpd:C05901	map00945 Stilbenoid, diarylheptanoid and gingerol biosynthesis ;map01110 Biosynthesis of secondary metabolites
504	2-Monopalmitin	NA	NA	123409	23470-00-0	NA	NA	NA	NA	NA	NA	NA	NA	NA	NA	NA
510	arbutin	Arbutin	C06186	346	497-76-7	J6.104B	18305	HMDB29943	C12H16O7	272.0896	Organic Compounds	Organooxygen compounds	Carbohydrates and carbohydrate conjugates	Glycosyl compounds	http://www.genome.jp/dbget-bin/www_bget?cpd:C06186	map00010 Glycolysis / Gluconeogenesis ;map02060 Phosphotransferase system (PTS)
515	1-Monopalmitin	NA	NA	14900	542-44-9	NA	NA	NA	NA	NA	NA	NA	NA	NA	NA	NA
520	sucrose	sucrose	C00089	5988	57-50-1	J4.581K	17992	HMDB00258	C12H22O11	342.1162	Organic compounds	Organooxygen compounds	Carbohydrates and carbohydrate conjugates	Glycosyl compounds	http://www.kegg.jp/dbget-bin/www_bget?cpd:C00089	map00052 Galactose metabolism;map00500 Starch and sucrose metabolism;map01100 Metabolic pathways;map02010 ABC transporters;map02060 Phosphotransferase system (PTS);map04742 Taste transduction;map04973 Carbohydrate digestion and absorption
522	lactulose 1	Lactulose	C07064	11333	4618-18-2	J86.091C	6359	HMDB00740	C12H22O11	342.1162	Organic Compounds	Organooxygen compounds	Carbohydrates and carbohydrate conjugates	Glycosyl compounds	http://www.genome.jp/dbget-bin/www_bget?cpd:C07064	NA
523	lactose 1	lactose	C00243	493593	63-42-3	J353.435I	17716	HMDB00186	C12H22O11	342.1162	Organic compounds	Organooxygen compounds	Carbohydrates and carbohydrate conjugates	Glycosyl compounds	http://www.kegg.jp/dbget-bin/www_bget?cpd:C00243	map00052 Galactose metabolism;map01100 Metabolic pathways;map02010 ABC transporters;map02060 Phosphotransferase system (PTS);map04973 Carbohydrate digestion and absorption
525	cellobiose 2	cellobiose	C06422	10712	528-50-7	J6.676A	17057	NA	C12H22O11	342.1162	NA	NA	NA	NA	http://www.kegg.jp/dbget-bin/www_bget?cpd:C00185	map00500 Starch and sucrose metabolism;map01100 Metabolic pathways;map02010 ABC transporters;map02060 Phosphotransferase system (PTS)
527	2-Monoolein	NA	NA	5319879	3443-84-3	NA	NA	NA	NA	NA	NA	NA	NA	NA	NA	NA
530	trehalose	trehalose	C01083	7427	99-20-7	J4.965D	16551	HMDB00975	C12H22O11	342.1162	Organic Compounds	Organooxygen compounds	Carbohydrates and carbohydrate conjugates	Glycosyl compounds	http://www.genome.jp/dbget-bin/www_bget?cpd:C01083	map00500 Starch and sucrose metabolism ;map01100 Metabolic pathways ;map01110 Biosynthesis of secondary metabolites ;map02010 ABC transporters ;map02060 Phosphotransferase system (PTS)
532	maltose	maltose	C00208	6255	69-79-4	J4.871B	17306	HMDB00163	C12H22O11	342.1162	Organic compounds	Organooxygen compounds	Carbohydrates and carbohydrate conjugates	Glycosyl compounds	http://www.kegg.jp/dbget-bin/www_bget?cpd:C00208	map00500 Starch and sucrose metabolism;map01100 Metabolic pathways;map02010 ABC transporters;map02030 Bacterial chemotaxis;map02060 Phosphotransferase system (PTS);map04742 Taste transduction;map04973 Carbohydrate digestion and absorption
534	Prostaglandin E2 2	Prostaglandin E2	C00584	158	363-24-6	J9.243F	15551	HMDB12580	C20H32O5	352.225	Organic compounds	Lipids and lipid-like molecules	Fatty Acyls	Eicosanoids	http://www.kegg.jp/dbget-bin/www_bget?cpd:C00584	map00590 Arachidonic acid metabolism;map01100 Metabolic pathways;map04024 cAMP sigling pathway;map04080 Neuroactive ligand-receptor interaction;map04726 Serotonergic sypse;map04750 Inflammatory mediator regulation of TRP channels;map04921 Oxytocin sigling pathway;map04923 Regulation of lipolysis in adipocytes;map04924 Renin secretion;map04976 Bile secretion;map05140 Leishmaniasis;map05143 African…
535	Cellobiotol	NA	NA	160514	535-94-4	NA	NA	NA	NA	NA	NA	NA	NA	NA	NA	NA
536	4',7-dihyroxyflavanone 3	4',7-dihyroxyflavanone 1	C09762	1889	578-86-9	NA	536636	HMDB29519	C15H12O4	256.0736	NA	NA	NA	NA	NA	NA
537	5'-methylthioadenosine 1	5'-Methylthioadenosine	C00170	439176	2457-80-9	J22.737D	17509	HMDB01173	C11H15N5O3S	297.0896	Organic Compounds	Organooxygen compounds	Carbohydrates and carbohydrate conjugates	Glycosyl compounds	http://www.genome.jp/dbget-bin/www_bget?cpd:C00170	map00270 Cysteine and methionine metabolism ;map00908 Zeatin biosynthesis ;map01060 Biosynthesis of plant secondary metabolites ;map01100 Metabolic pathways
538	Sophorose 2	Sophorose	C08250	92797	534-46-3	J278.897G	1230	NA	C12H22O11	342.1162	NA	NA	NA	NA	http://www.genome.jp/dbget-bin/www_bget?cpd:C08250	NA
539	Gentiobiose 2	Gentiobiose	C08240	92807	554-91-6	J10.207E	28066	NA	C12H22O11	342.1162	NA	NA	NA	NA	http://www.genome.jp/dbget-bin/www_bget?cpd:C08240	NA
541	melibiose 1	Melibiose	C05402	440658	66009-10-7	J6.735K	28053	HMDB00048	C12H22O11	342.1162	Organic Compounds	Organooxygen compounds	Carbohydrates and carbohydrate conjugates	Glycosyl compounds	http://www.genome.jp/dbget-bin/www_bget?cpd:C05402	map00052 Galactose metabolism ;map02010 ABC transporters
545	Loganin	Loganin	C01433	87691	18524-94-2	J13.561E	15771	NA	C17H26O10	390.1526	NA	NA	NA	NA	http://www.genome.jp/dbget-bin/www_bget?cpd:C01433	map00902 Monoterpenoid biosynthesis ;map01062 Biosynthesis of terpenoids and steroids ;map01100 Metabolic pathways ;map01110 Biosynthesis of secondary metabolites
547	Galactinol 3	Galactinol	C01236	439451	3687-64-7	J475.283J	175053	HMDB05826	C12H22O11	342.1162	Organic compounds	Organooxygen compounds	Carbohydrates and carbohydrate conjugates	Glycosyl compounds	http://www.kegg.jp/dbget-bin/www_bget?cpd:C01235	map00052 Galactose metabolism
548	Galactinol 1	Galactinol	C01236	439451	3687-64-7	J475.283J	175053	HMDB05826	C12H22O11	342.1162	Organic compounds	Organooxygen compounds	Carbohydrates and carbohydrate conjugates	Glycosyl compounds	http://www.kegg.jp/dbget-bin/www_bget?cpd:C01235	map00052 Galactose metabolism
549	progesterone	progesterone	C00410	5994	57-83-0	J2.329I	17026	HMDB01830	C21H30O2	314.2246	Organic compounds	Lipids and lipid-like molecules	Steroids and steroid derivatives	Pregne steroids	http://www.kegg.jp/dbget-bin/www_bget?cpd:C00410	map00140 Steroid hormone biosynthesis;map01100 Metabolic pathways;map04114 Oocyte meiosis;map04913 Ovarian steroidogenesis;map04914 Progesterone-mediated oocyte maturation;map04917 Prolactin sigling pathway;map04925 Aldosterone synthesis and secretion;map05200 Pathways in cancer;map05215 Prostate cancer;map07225 Glucocorticoid and meneralocorticoid receptor agonists/antagonists;map07226 Progester…
555	trehalose-6-phosphate	Trehalose 6-phosphate	C00689	122336	4484-88-2	J741.923F	18283	HMDB01124	C12H23O14P	422.0825	Organic Compounds	Organooxygen compounds	Carbohydrates and carbohydrate conjugates	Disaccharides	http://www.genome.jp/dbget-bin/www_bget?cpd:C00689	map00500 Starch and sucrose metabolism ;map01100 Metabolic pathways ;map02060 Phosphotransferase system (PTS) ;map04723 Retrograde endocanbinoid sigling
556	Melezitose	Melezitose	C08243	92817	597-12-6	J9.861B	6731	HMDB11730	C18H32O16	504.169	Organic Compounds	Organooxygen compounds	Carbohydrates and carbohydrate conjugates	Oligosaccharides	http://www.genome.jp/dbget-bin/www_bget?cpd:C08243	NA
